# Supplementary material for: Comprehensive mutational scanning of EGFR reveals TKI sensitivities of extracellular domain mutants
Source: Nat Commun. 2024 Mar 28;15:2742. doi: 10.1038/s41467-024-45594-4 (PMC10978866; doi:10.1038/s41467-024-45594-4)
Supplement: Supplementary file 4 — Supplementary Data 1 [file 41467_2024_45594_MOESM4_ESM.xlsx]

## Sheet: All
Amino Acid	EGFR Position	Z-score	Intracellular_Extracellular	Domain	p-value
I643C	643	6.60061	Extracellular	domain IV	0.194558
K642C	642	6.54124	Extracellular	domain IV	0.140137
Q218C	218	6.47343	Extracellular	domain II	0.154892
E709W	709	6.27153	Intracellular	kinase	0.165503
S229C	229	6.16214	Extracellular	domain II	0.063936
P641C	641	6.12203	Extracellular	domain IV	0.100561
N639C	639	6.04932	Extracellular	domain IV	0.0779027
P644C	644	6.01494	Extracellular	domain IV	0.123828
G640C	640	5.94154	Extracellular	domain IV	0.103716
I646C	646	5.92455	Intracellular	transmembraine	0.22938
E320C	320	5.81268	Extracellular	domain II	0.108502
H304C	304	5.77293	Extracellular	domain II	0.132112
S645C	645	5.76782	Intracellular	transmembraine	0.108502
M766G	766	5.71802	Intracellular	kinase	0.149965
L833C	833	5.67707	Intracellular	kinase	0.0867613
M600C	600	5.65568	Extracellular	domain IV	0.145668
L747P	747	5.64519	Intracellular	kinase	0.167717
E330C	330	5.62247	Extracellular	domain II	0.234001
M766S	766	5.61513	Intracellular	kinase	0.193172
T638C	638	5.58289	Extracellular	domain IV	0.103684
P228C	228	5.57567	Extracellular	domain II	0.148879
D303C	303	5.54896	Extracellular	domain II	0.268354
T302H	302	5.45731	Extracellular	domain II	0.056658
K327N	327	5.27228	Extracellular	domain II	0.534826
M277E	277	5.24441	Extracellular	domain II	0.212759
E634C	634	5.20188	Extracellular	domain IV	0.107215
L655W	655	5.18501	Intracellular	transmembraine	0.0927514
H773I	773	5.16022	Intracellular	kinase	0.0817355
L662E	662	5.12826	Intracellular	transmembraine	0.0890104
T648C	648	5.10864	Intracellular	transmembraine	0.166621
A289V	289	5.10305	Extracellular	domain II	0.511463
Q217C	217	5.07419	Extracellular	domain II	0.0521037
T854G	854	5.02995	Intracellular	kinase	0.0736049
M766Q	766	4.99699	Intracellular	kinase	0.0732352
Y626C	626	4.97937	Extracellular	domain IV	0.0584889
L655E	655	4.97297	Intracellular	transmembraine	0.0720264
L658E	658	4.9572	Intracellular	transmembraine	0.0664932
V599C	599	4.95034	Extracellular	domain IV	0.144113
L747A	747	4.90026	Intracellular	kinase	0.112614
M793C	793	4.88756	Intracellular	kinase	0.143303
A289L	289	4.87601	Extracellular	domain II	0.281947
E709H	709	4.846	Intracellular	kinase	0.0988054
M277D	277	4.78493	Extracellular	domain II	0.0106634
G627C	627	4.76224	Extracellular	domain IV	0.0292109
L658D	658	4.73689	Intracellular	transmembraine	0.0362561
L861F	861	4.72774	Intracellular	kinase	0.0897113
T790I	790	4.7275	Intracellular	kinase	0.131956
E709F	709	4.68438	Intracellular	kinase	0.136722
A289W	289	4.66305	Extracellular	domain II	0.248927
N604C	604	4.62967	Extracellular	domain IV	0.136722
S306G	306	4.62264	Extracellular	domain II	0.121715
T648H	648	4.6183	Intracellular	transmembraine	0.117506
C620K	620	4.60984	Extracellular	domain IV	0.108865
E421Q	421	4.59353	Extracellular	domain III	0.534435
N603C	603	4.57188	Extracellular	domain IV	0.129731
D262C	262	4.57027	Extracellular	domain II	0.168163
G601C	601	4.56448	Extracellular	domain IV	0.17035
N623C	623	4.55709	Extracellular	domain IV	0.0893602
C620G	620	4.54162	Extracellular	domain IV	0.113599
G630C	630	4.52	Extracellular	domain IV	0.126893
C620F	620	4.49791	Extracellular	domain IV	0.146067
C620A	620	4.48273	Extracellular	domain IV	0.0124565
V774S	774	4.4809	Intracellular	kinase	0.0292109
P631C	631	4.45071	Extracellular	domain IV	0.128562
C775P	775	4.44286	Intracellular	kinase	0.113599
F254C	254	4.41103	Extracellular	domain II	0.103891
C620I	620	4.40845	Extracellular	domain IV	0.173784
C620Y	620	4.39151	Extracellular	domain IV	0.192984
A647C	647	4.37797	Intracellular	transmembraine	0.0974352
V769N	769	4.35089	Intracellular	kinase	0.177489
G779F	779	4.30392	Intracellular	kinase	0.0890104
A289Y	289	4.25341	Extracellular	domain II	0.197997
L655Y	655	4.19138	Intracellular	transmembraine	0.143916
A289R	289	4.18677	Extracellular	domain II	0.153564
A289I	289	4.16976	Extracellular	domain II	0.215337
V689F	689	4.15595	Intracellular	juxtamembrane	0.114151
H1111C	1111	4.10138	Intracellular	c-terminal	0.129875
G632C	632	4.08155	Extracellular	domain IV	0.139665
M766A	766	4.07182	Intracellular	kinase	0.184826
T263C	263	4.06162	Extracellular	domain II	0.083121
W608C	608	4.04643	Extracellular	domain IV	0.100346
S306Y	306	4.04227	Extracellular	domain II	0.14572
C628G	628	4.041	Extracellular	domain IV	0.236582
T790L	790	4.03772	Intracellular	kinase	0.291781
S768I	768	4.03494	Intracellular	kinase	0.189855
L777F	777	4.03217	Intracellular	kinase	0.079414
M766T	766	4.01848	Intracellular	kinase	0.164719
C620W	620	4.01355	Extracellular	domain IV	0.0767476
T34W	34	3.99988	Extracellular	domain I	0.531057
C624Y	624	3.98919	Extracellular	domain IV	0.259873
C620M	620	3.98898	Extracellular	domain IV	0.0817355
D321C	321	3.9621	Extracellular	domain II	0.105257
C628K	628	3.95752	Extracellular	domain IV	0.16816
C620T	620	3.95669	Extracellular	domain IV	0.112769
S220C	220	3.91166	Extracellular	domain II	0.143303
G1075F	1075	3.90339	Intracellular	c-terminal	0.541916
E709Y	709	3.88814	Intracellular	kinase	0.178777
C628N	628	3.86806	Extracellular	domain IV	0.0706172
C620H	620	3.85983	Extracellular	domain IV	0.112614
L658N	658	3.84987	Intracellular	transmembraine	0.131956
H621C	621	3.84496	Extracellular	domain IV	0.16816
C595I	595	3.84174	Extracellular	domain IV	0.131698
C628F	628	3.82471	Extracellular	domain IV	0.130836
T790M	790	3.82442	Intracellular	kinase	0.106662
L662N	662	3.8244	Intracellular	transmembraine	0.134999
A86K	86	3.79811	Extracellular	domain I	0.17909
I759A	759	3.79664	Intracellular	kinase	0.240586
C595V	595	3.79048	Extracellular	domain IV	0.0779027
K487S	487	3.77086	Extracellular	domain III	0.531823
C628L	628	3.7663	Extracellular	domain IV	0.0965893
C628A	628	3.75727	Extracellular	domain IV	0.135273
L655D	655	3.74801	Intracellular	transmembraine	0.0879697
L633C	633	3.72188	Extracellular	domain IV	0.0124565
C595K	595	3.71323	Extracellular	domain IV	0.143916
C624M	624	3.70569	Extracellular	domain IV	0.123911
C624A	624	3.6904	Extracellular	domain IV	0.142248
G598C	598	3.68873	Extracellular	domain IV	0.11463
E709T	709	3.68083	Intracellular	kinase	0.135883
C311L	311	3.67991	Extracellular	domain II	0.132112
D770P	770	3.67842	Intracellular	kinase	0.112614
C595P	595	3.67532	Extracellular	domain IV	0.168425
V689W	689	3.62886	Intracellular	juxtamembrane	0.243334
H773K	773	3.59578	Intracellular	kinase	0.118943
C595L	595	3.59128	Extracellular	domain IV	0.14126
C624H	624	3.58991	Extracellular	domain IV	0.248871
L469C	469	3.58962	Extracellular	domain III	0.155517
E709A	709	3.58648	Intracellular	kinase	0.105039
C628T	628	3.58109	Extracellular	domain IV	0.152926
L718W	718	3.57727	Intracellular	kinase	0.110336
C311S	311	3.57355	Extracellular	domain II	0.0786363
C624S	624	3.54571	Extracellular	domain IV	0.0817355
L861Q	861	3.5372	Intracellular	kinase	0.134999
C595N	595	3.51402	Extracellular	domain IV	0.125219
C620L	620	3.5135	Extracellular	domain IV	0.129959
C595Q	595	3.50916	Extracellular	domain IV	0.129741
I759L	759	3.50903	Intracellular	kinase	0.19452
L662D	662	3.49597	Intracellular	transmembraine	0.117514
V323R	323	3.49259	Extracellular	domain II	0.119188
C231M	231	3.49098	Extracellular	domain II	0.126695
C628E	628	3.48146	Extracellular	domain IV	0.124893
S306W	306	3.47711	Extracellular	domain II	0.126695
C620D	620	3.46912	Extracellular	domain IV	0.136722
C628P	628	3.46864	Extracellular	domain IV	0.13816
C628W	628	3.46836	Extracellular	domain IV	0.108502
C231A	231	3.46044	Extracellular	domain II	0.152538
C624Q	624	3.4552	Extracellular	domain IV	0.165713
L718T	718	3.44043	Intracellular	kinase	0.145208
H773V	773	3.43701	Intracellular	kinase	0.272511
L861K	861	3.43592	Intracellular	kinase	0.141017
C595A	595	3.42433	Extracellular	domain IV	0.181409
C628M	628	3.42022	Extracellular	domain IV	0.129932
C311T	311	3.41889	Extracellular	domain II	0.136722
C595M	595	3.40873	Extracellular	domain IV	0.117506
S306F	306	3.38181	Extracellular	domain II	0.128489
C582R	582	3.38145	Extracellular	domain IV	0.178046
C628I	628	3.36194	Extracellular	domain IV	0.220602
C620P	620	3.35459	Extracellular	domain IV	0.218245
E709I	709	3.34739	Intracellular	kinase	0.0890104
D587C	587	3.33917	Extracellular	domain IV	0.234671
H773M	773	3.32595	Intracellular	kinase	0.131031
C628D	628	3.32263	Extracellular	domain IV	0.119926
K846H	846	3.31492	Intracellular	kinase	0.475737
D800K	800	3.30382	Intracellular	kinase	0.543731
C311R	311	3.29544	Extracellular	domain II	0.339199
I981P	981	3.29197	Intracellular	c-terminal	0.536789
C624L	624	3.2903	Extracellular	domain IV	0.219878
G598F	598	3.27723	Extracellular	domain IV	0.178616
A289F	289	3.25972	Extracellular	domain II	0.181743
C624I	624	3.25377	Extracellular	domain IV	0.192909
C333K	333	3.24242	Extracellular	domain II	0.132345
C582H	582	3.23929	Extracellular	domain IV	0.12837
Q141Y	141	3.23619	Extracellular	domain I	0.498961
M793A	793	3.23421	Intracellular	kinase	0.226858
T903F	903	3.22566	Intracellular	kinase	0.103684
E709S	709	3.22315	Intracellular	kinase	0.210263
L655Q	655	3.22312	Intracellular	transmembraine	0.103919
C595D	595	3.21431	Extracellular	domain IV	0.125338
E709C	709	3.2123	Intracellular	kinase	0.132112
T854F	854	3.20084	Intracellular	kinase	0.240508
G719A	719	3.19432	Intracellular	kinase	0.0237008
C311I	311	3.18847	Extracellular	domain II	0.239779
C624K	624	3.17621	Extracellular	domain IV	0.140295
G735H	735	3.17167	Intracellular	kinase	0.468645
C628H	628	3.16671	Extracellular	domain IV	0.132345
M766H	766	3.15514	Intracellular	kinase	0.202362
F254I	254	3.13704	Extracellular	domain II	0.187798
S286H	286	3.13572	Extracellular	domain II	0.232196
P195I	195	3.11974	Extracellular	domain II	0.387043
I759F	759	3.11948	Intracellular	kinase	0.181315
G331C	331	3.11465	Extracellular	domain II	0.0364097
G649C	649	3.11447	Intracellular	transmembraine	0.0890104
L718C	718	3.11177	Intracellular	kinase	0.196479
C311K	311	3.10632	Extracellular	domain II	0.223506
C624V	624	3.10007	Extracellular	domain IV	0.143916
T625C	625	3.0965	Extracellular	domain IV	0.0942365
D800W	800	3.08412	Intracellular	kinase	0.513269
C311P	311	3.08297	Extracellular	domain II	0.140137
D612C	612	3.08287	Extracellular	domain IV	0.0879697
C624D	624	3.07958	Extracellular	domain IV	0.0584889
L883Q	883	3.07023	Intracellular	kinase	0.164719
V774F	774	3.06777	Intracellular	kinase	0.198336
C624T	624	3.06722	Extracellular	domain IV	0.0600231
Q486I	486	3.06355	Extracellular	domain III	0.237285
C620Q	620	3.06124	Extracellular	domain IV	0.195161
C295P	295	3.0505	Extracellular	domain II	0.161299
N528A	528	3.05015	Extracellular	domain IV	0.0798327
C628S	628	3.04964	Extracellular	domain IV	0.0364097
V774M	774	3.04421	Intracellular	kinase	0.124893
F404A	404	3.04348	Extracellular	domain III	0.300724
P622C	622	3.03451	Extracellular	domain IV	0.05657
Q486V	486	3.02189	Extracellular	domain III	0.189914
L662H	662	3.02128	Intracellular	transmembraine	0.147291
C620S	620	3.01954	Extracellular	domain IV	0.0879697
C781L	781	3.01424	Intracellular	kinase	0.189596
Q486W	486	3.01185	Extracellular	domain III	0.213025
K431F	431	3.00263	Extracellular	domain III	0.0933984
C595H	595	2.99998	Extracellular	domain IV	0.136722
T302C	302	2.99743	Extracellular	domain II	0.484643
C624N	624	2.99513	Extracellular	domain IV	0.132238
C295I	295	2.99452	Extracellular	domain II	0.182383
C231I	231	2.98978	Extracellular	domain II	0.0947405
V505Q	505	2.98484	Extracellular	domain IV	0.547603
P772V	772	2.98364	Intracellular	kinase	0.450888
R222C	222	2.96749	Extracellular	domain II	0.056817
C628Y	628	2.96248	Extracellular	domain IV	0.127615
I715R	715	2.96035	Intracellular	kinase	0.141017
C311A	311	2.95889	Extracellular	domain II	0.160791
T1191S	1191	2.95884	Intracellular	c-terminal	0.530517
C311Q	311	2.95721	Extracellular	domain II	0.178627
A237Y	237	2.9556	Extracellular	domain II	0.289293
C307I	307	2.93711	Extracellular	domain II	0.191466
L655N	655	2.9333	Intracellular	transmembraine	0.146172
C295A	295	2.91711	Extracellular	domain II	0.149729
L747S	747	2.90414	Intracellular	kinase	0.132345
T854N	854	2.8991	Intracellular	kinase	0.178258
K284C	284	2.89529	Extracellular	domain II	0.212383
E543C	543	2.88849	Extracellular	domain IV	0.330306
R108H	108	2.88827	Extracellular	domain I	0.185256
V651D	651	2.88566	Intracellular	transmembraine	0.137472
V60K	60	2.87904	Extracellular	domain I	0.417683
Q1095P	1095	2.87401	Intracellular	c-terminal	0.437116
P934N	934	2.87277	Intracellular	kinase	0.539591
V651H	651	2.86189	Intracellular	transmembraine	0.124436
C939G	939	2.8462	Intracellular	kinase	0.513038
E709M	709	2.84422	Intracellular	kinase	0.194558
Y610C	610	2.80964	Extracellular	domain IV	0.0916859
S315L	315	2.80608	Extracellular	domain II	0.21248
E205L	205	2.79449	Extracellular	domain II	0.529187
L718H	718	2.79428	Intracellular	kinase	0.179969
T790E	790	2.79332	Intracellular	kinase	0.187573
S768V	768	2.79218	Intracellular	kinase	0.152926
G598V	598	2.78649	Extracellular	domain IV	0.201623
R494W	494	2.78367	Extracellular	domain III	0.134999
C781T	781	2.77724	Intracellular	kinase	0.235677
E709N	709	2.77654	Intracellular	kinase	0.192846
K209Y	209	2.77188	Extracellular	domain II	0.522958
C219H	219	2.76942	Extracellular	domain II	0.332393
L747N	747	2.74081	Intracellular	kinase	0.179969
P332C	332	2.73506	Extracellular	domain II	0.23998
C628R	628	2.73363	Extracellular	domain IV	0.207593
L861Y	861	2.71863	Intracellular	kinase	0.103372
C628V	628	2.70706	Extracellular	domain IV	0.185211
C624E	624	2.70457	Extracellular	domain IV	0.201857
C624P	624	2.69527	Extracellular	domain IV	0.172879
L718F	718	2.69475	Intracellular	kinase	0.141442
E561N	561	2.69429	Extracellular	domain IV	0.46166
T43E	43	2.69428	Extracellular	domain I	0.37214
K609C	609	2.67983	Extracellular	domain IV	0.0879697
L718N	718	2.67873	Intracellular	kinase	0.220768
E391S	391	2.67793	Extracellular	domain III	0.475289
S457K	457	2.67781	Extracellular	domain III	0.549414
C582V	582	2.6708	Extracellular	domain IV	0.0890104
C333T	333	2.66933	Extracellular	domain II	0.325728
T725L	725	2.66596	Intracellular	kinase	0.143916
C311N	311	2.6654	Extracellular	domain II	0.0326611
C311H	311	2.66181	Extracellular	domain II	0.150806
C506P	506	2.6557	Extracellular	domain IV	0.36748
C775M	775	2.64788	Intracellular	kinase	0.141912
I1165A	1165	2.6464	Intracellular	c-terminal	0.284028
D303F	303	2.64533	Extracellular	domain II	0.545224
C307N	307	2.64351	Extracellular	domain II	0.528208
L861R	861	2.64111	Intracellular	kinase	0.0754363
G632P	632	2.6366	Extracellular	domain IV	0.0779027
C624W	624	2.63426	Extracellular	domain IV	0.19893
Y1016P	1016	2.62866	Intracellular	c-terminal	0.482662
C329N	329	2.62425	Extracellular	domain II	0.214943
G8P	8	2.6232	Extracellular	signal peptide	0.471708
C595E	595	2.61525	Extracellular	domain IV	0.246733
W1157A	1157	2.61163	Intracellular	c-terminal	0.335706
A92I	92	2.59758	Extracellular	domain I	0.46375
C620E	620	2.59201	Extracellular	domain IV	0.212759
E931G	931	2.59066	Intracellular	kinase	0.323926
C620N	620	2.58943	Extracellular	domain IV	0.303599
Q486F	486	2.58912	Extracellular	domain III	0.166621
A611C	611	2.58844	Extracellular	domain IV	0.151071
C311E	311	2.58751	Extracellular	domain II	0.118943
N1043H	1043	2.58739	Intracellular	c-terminal	0.227842
C775H	775	2.58642	Intracellular	kinase	0.248187
P1128M	1128	2.57537	Intracellular	c-terminal	0.392405
S768L	768	2.55961	Intracellular	kinase	0.240508
C311M	311	2.55611	Extracellular	domain II	0.243752
C333G	333	2.5526	Extracellular	domain II	0.216468
Q486Y	486	2.55055	Extracellular	domain III	0.165749
W477V	477	2.54861	Extracellular	domain III	0.323073
G796N	796	2.5473	Intracellular	kinase	0.184826
I981V	981	2.54595	Intracellular	c-terminal	0.449541
A289H	289	2.542	Extracellular	domain II	0.172974
M766V	766	2.53842	Intracellular	kinase	0.19952
K226C	226	2.53433	Extracellular	domain II	0.495607
P243C	243	2.53329	Extracellular	domain II	0.126961
C295V	295	2.53303	Extracellular	domain II	0.17381
D256C	256	2.53118	Extracellular	domain II	0.123264
M766N	766	2.52754	Intracellular	kinase	0.150806
T725R	725	2.5259	Intracellular	kinase	0.313164
R451E	451	2.52539	Extracellular	domain III	0.228007
C775I	775	2.52313	Intracellular	kinase	0.139314
L90H	90	2.51665	Extracellular	domain I	0.515281
A289P	289	2.51627	Extracellular	domain II	0.233401
V897I	897	2.51166	Intracellular	kinase	0.453813
T892S	892	2.49529	Intracellular	kinase	0.183202
S768P	768	2.49127	Intracellular	kinase	0.198642
A237H	237	2.48973	Extracellular	domain II	0.232196
A237N	237	2.48564	Extracellular	domain II	0.376887
G635C	635	2.48243	Extracellular	domain IV	0.0736049
Q208W	208	2.48103	Extracellular	domain II	0.544435
F404D	404	2.47739	Extracellular	domain III	0.260122
P919C	919	2.4758	Intracellular	kinase	0.173309
A1013Y	1013	2.46995	Intracellular	c-terminal	0.237123
K852V	852	2.46893	Intracellular	kinase	0.23648
T625M	625	2.46884	Extracellular	domain IV	0.221063
T302F	302	2.46672	Extracellular	domain II	0.372001
C582K	582	2.45685	Extracellular	domain IV	0.17858
Q581N	581	2.45633	Extracellular	domain IV	0.392944
L11I	11	2.45619	Extracellular	signal peptide	0.20994
P272C	272	2.45487	Extracellular	domain II	0.414169
L833V	833	2.45427	Intracellular	kinase	0.416328
G652H	652	2.45038	Intracellular	transmembraine	0.112521
N466V	466	2.44916	Extracellular	domain III	0.12077
F1151A	1151	2.44883	Intracellular	c-terminal	0.221063
L267S	267	2.44812	Extracellular	domain II	0.551548
C582N	582	2.44403	Extracellular	domain IV	0.309274
N196M	196	2.44195	Extracellular	domain II	0.427142
C333D	333	2.44183	Extracellular	domain II	0.112614
G598W	598	2.43373	Extracellular	domain IV	0.153775
Y74T	74	2.43095	Extracellular	domain I	0.465972
E931W	931	2.42687	Intracellular	kinase	0.335993
M825K	825	2.42641	Intracellular	kinase	0.556093
A13M	13	2.42502	Extracellular	signal peptide	0.547005
C636I	636	2.42199	Extracellular	domain IV	0.200298
E561C	561	2.42196	Extracellular	domain IV	0.241649
T783F	783	2.42195	Intracellular	kinase	0.557984
C311V	311	2.42079	Extracellular	domain II	0.134999
C231L	231	2.41969	Extracellular	domain II	0.142942
N56S	56	2.40634	Extracellular	domain I	0.162422
P934T	934	2.40627	Intracellular	kinase	0.131162
K328C	328	2.40594	Extracellular	domain II	0.0867613
I475R	475	2.40563	Extracellular	domain III	0.482231
C636P	636	2.40269	Extracellular	domain IV	0.355143
H773L	773	2.40139	Intracellular	kinase	0.143303
C231V	231	2.39867	Extracellular	domain II	0.162975
C329Y	329	2.39487	Extracellular	domain II	0.265191
T273F	273	2.39089	Extracellular	domain II	0.377112
T854A	854	2.39056	Intracellular	kinase	0.239036
E985I	985	2.3905	Intracellular	c-terminal	0.433521
K346N	346	2.38552	Extracellular	domain III	0.234318
C231F	231	2.38178	Extracellular	domain II	0.455076
A237C	237	2.37635	Extracellular	domain II	0.123911
V607C	607	2.37137	Extracellular	domain IV	0.0720264
P772Q	772	2.36911	Intracellular	kinase	0.214346
V769L	769	2.36279	Intracellular	kinase	0.0906305
S447I	447	2.35958	Extracellular	domain III	0.0867613
E84N	84	2.35847	Extracellular	domain I	0.551127
E709V	709	2.35665	Intracellular	kinase	0.327187
M987G	987	2.35501	Intracellular	c-terminal	0.44412
K467I	467	2.35161	Extracellular	domain III	0.525184
N1044S	1044	2.35075	Intracellular	c-terminal	0.193314
L828C	828	2.3446	Intracellular	kinase	0.196905
L718G	718	2.34425	Intracellular	kinase	0.205758
A202T	202	2.3409	Extracellular	domain II	0.543731
P20Y	20	2.33968	Extracellular	signal peptide	0.56141
S170A	170	2.33734	Extracellular	domain I	0.544667
H773R	773	2.3346	Intracellular	kinase	0.0779027
W817G	817	2.32945	Intracellular	kinase	0.561903
N603A	603	2.32318	Extracellular	domain IV	0.543731
F1151W	1151	2.32197	Intracellular	c-terminal	0.426413
Y813H	813	2.31953	Intracellular	kinase	0.210739
G614A	614	2.31927	Extracellular	domain IV	0.54673
T1141W	1141	2.31689	Intracellular	c-terminal	0.234671
N493I	493	2.31305	Extracellular	domain III	0.389811
D807T	807	2.31096	Intracellular	kinase	0.337989
V1133D	1133	2.30802	Intracellular	c-terminal	0.315549
Y610D	610	2.30657	Extracellular	domain IV	0.301069
A839S	839	2.30504	Intracellular	kinase	0.533629
C636D	636	2.30195	Extracellular	domain IV	0.388827
C595T	595	2.30106	Extracellular	domain IV	0.0968265
H233C	233	2.29593	Extracellular	domain II	0.213784
I580V	580	2.29518	Extracellular	domain IV	0.186549
I1093K	1093	2.29301	Intracellular	c-terminal	0.143162
P691A	691	2.29187	Intracellular	juxtamembrane	0.563523
I966H	966	2.28787	Intracellular	kinase	0.508732
L65P	65	2.28783	Extracellular	domain I	0.479727
V323N	323	2.28667	Extracellular	domain II	0.415318
I821L	821	2.28142	Intracellular	kinase	0.20546
E746M	746	2.27992	Intracellular	kinase	0.333017
C582Q	582	2.27815	Extracellular	domain IV	0.345803
L798A	798	2.27738	Intracellular	kinase	0.359332
L989E	989	2.27404	Intracellular	c-terminal	0.362149
L718Q	718	2.27334	Intracellular	kinase	0.1418
L18C	18	2.27313	Extracellular	signal peptide	0.426413
C595S	595	2.27312	Extracellular	domain IV	0.136722
G911T	911	2.27047	Intracellular	kinase	0.561959
L692G	692	2.26831	Intracellular	juxtamembrane	0.549759
C311W	311	2.26817	Extracellular	domain II	0.116761
E1062S	1062	2.26686	Intracellular	c-terminal	0.528267
W477I	477	2.26551	Extracellular	domain III	0.194558
T397S	397	2.26448	Extracellular	domain III	0.25217
R324N	324	2.25679	Extracellular	domain II	0.509911
E1005Q	1005	2.25353	Intracellular	c-terminal	0.240508
Q812N	812	2.24811	Intracellular	kinase	0.371433
S442V	442	2.24539	Extracellular	domain III	0.109845
C591H	591	2.24195	Extracellular	domain IV	0.350066
N623W	623	2.24071	Extracellular	domain IV	0.23472
C333A	333	2.23914	Extracellular	domain II	0.114151
N444A	444	2.23792	Extracellular	domain III	0.451098
V536N	536	2.23226	Extracellular	domain IV	0.539078
R222E	222	2.22993	Extracellular	domain II	0.566183
Y1016Q	1016	2.22738	Intracellular	c-terminal	0.196905
C333I	333	2.22518	Extracellular	domain II	0.281382
A202N	202	2.22294	Extracellular	domain II	0.555293
R222Y	222	2.22189	Extracellular	domain II	0.456986
A24P	24	2.22155	Extracellular	domain I	0.124048
R494C	494	2.21637	Extracellular	domain III	0.126695
N124W	124	2.21437	Extracellular	domain I	0.554907
D1009Y	1009	2.21244	Intracellular	c-terminal	0.557719
S457E	457	2.21233	Extracellular	domain III	0.540786
	262	2.21121	Extracellular	domain II	0.525282
A955R	955	2.21046	Intracellular	kinase	0.204995
L658Q	658	2.20971	Intracellular	transmembraine	0.200451
C636E	636	2.20738	Extracellular	domain IV	0.128489
Q1203G	1203	2.20577	Intracellular	c-terminal	0.467133
C582L	582	2.20421	Extracellular	domain IV	0.24895
Y915L	915	2.20223	Intracellular	kinase	0.445776
N361E	361	2.19983	Extracellular	domain III	0.461241
I981S	981	2.19716	Intracellular	c-terminal	0.329657
A10P	10	2.19251	Extracellular	signal peptide	0.543731
I106W	106	2.19196	Extracellular	domain I	0.181318
K737H	737	2.19193	Intracellular	kinase	0.422521
T892M	892	2.18366	Intracellular	kinase	0.522676
T605K	605	2.1824	Extracellular	domain IV	0.23567
H618P	618	2.18212	Extracellular	domain IV	0.0720264
T790V	790	2.17486	Intracellular	kinase	0.148614
C617G	617	2.17338	Extracellular	domain IV	0.265584
C797D	797	2.17292	Intracellular	kinase	0.392405
S912R	912	2.16864	Intracellular	kinase	0.54045
M793N	793	2.16841	Intracellular	kinase	0.506736
V1142H	1142	2.16654	Intracellular	c-terminal	0.36434
A597C	597	2.16618	Extracellular	domain IV	0.204398
S1104Q	1104	2.16614	Intracellular	c-terminal	0.387848
L606C	606	2.165	Extracellular	domain IV	0.389653
C595Y	595	2.16481	Extracellular	domain IV	0.119007
C311Y	311	2.16266	Extracellular	domain II	0.141017
D916I	916	2.16011	Intracellular	kinase	0.258178
M318H	318	2.15905	Extracellular	domain II	0.320993
I475H	475	2.15758	Extracellular	domain III	0.369718
Q208E	208	2.15716	Extracellular	domain II	0.559663
K716C	716	2.15316	Intracellular	kinase	0.383397
C582P	582	2.14982	Extracellular	domain IV	0.278443
C624F	624	2.14827	Extracellular	domain IV	0.215367
E519V	519	2.1475	Extracellular	domain IV	0.518494
K754Y	754	2.14552	Intracellular	kinase	0.233625
F172Q	172	2.14351	Extracellular	domain I	0.415973
V659Y	659	2.14129	Intracellular	transmembraine	0.260668
K676A	676	2.14086	Intracellular	juxtamembrane	0.547916
V550E	550	2.13788	Extracellular	domain IV	0.379223
N110W	110	2.13633	Extracellular	domain I	0.306809
R803G	803	2.13551	Intracellular	kinase	0.542452
P596C	596	2.13522	Extracellular	domain IV	0.284573
C775L	775	2.13368	Intracellular	kinase	0.217857
V948K	948	2.1314	Intracellular	kinase	0.523511
C307L	307	2.13019	Extracellular	domain II	0.184826
A566R	566	2.12937	Extracellular	domain IV	0.553833
N623V	623	2.12901	Extracellular	domain IV	0.54371
Y801G	801	2.124	Intracellular	kinase	0.541423
R451I	451	2.12126	Extracellular	domain III	0.564309
E884Y	884	2.12046	Intracellular	kinase	0.436154
L173N	173	2.11914	Extracellular	domain I	0.233517
C326A	326	2.11893	Extracellular	domain II	0.462862
S1130Y	1130	2.11621	Intracellular	c-terminal	0.464091
G719V	719	2.11511	Intracellular	kinase	0.482231
T273M	273	2.11509	Extracellular	domain II	0.434255
H773C	773	2.11451	Intracellular	kinase	0.144113
Q486E	486	2.11129	Extracellular	domain III	0.187154
T241A	241	2.10778	Extracellular	domain II	0.500438
C582T	582	2.1063	Extracellular	domain IV	0.164831
I91K	91	2.10437	Extracellular	domain I	0.474544
C775V	775	2.10421	Intracellular	kinase	0.100561
G465V	465	2.10363	Extracellular	domain III	0.237696
L1017F	1017	2.10328	Intracellular	c-terminal	0.44281
T605C	605	2.09772	Extracellular	domain IV	0.0150873
N476P	476	2.09643	Extracellular	domain III	0.364394
I490E	490	2.092	Extracellular	domain III	0.305325
K500L	500	2.08941	Extracellular	domain III	0.296187
D460F	460	2.08911	Extracellular	domain III	0.0430214
Y891W	891	2.08806	Intracellular	kinase	0.336929
N103M	103	2.08678	Extracellular	domain I	0.0893602
G630P	630	2.08668	Extracellular	domain IV	0.244996
G863E	863	2.08356	Intracellular	kinase	0.220768
E687I	687	2.07712	Intracellular	juxtamembrane	0.479132
R958Y	958	2.07703	Intracellular	kinase	0.443301
K29V	29	2.07538	Extracellular	domain I	0.385945
V441M	441	2.07274	Extracellular	domain III	0.356778
C595G	595	2.07202	Extracellular	domain IV	0.155517
C620R	620	2.07155	Extracellular	domain IV	0.202935
P100V	100	2.07153	Extracellular	domain I	0.451323
F1207K	1207	2.07098	Intracellular	c-terminal	0.530846
D800A	800	2.0698	Intracellular	kinase	0.417196
D393P	393	2.06697	Extracellular	domain III	0.549525
L369M	369	2.066	Extracellular	domain III	0.559744
G465I	465	2.06212	Extracellular	domain III	0.258144
Q849K	849	2.05959	Intracellular	kinase	0.500332
L655H	655	2.05891	Intracellular	transmembraine	0.0326611
R1052H	1052	2.05862	Intracellular	c-terminal	0.543731
D1009L	1009	2.05713	Intracellular	c-terminal	0.496357
R1121C	1121	2.05708	Intracellular	c-terminal	0.397315
E245H	245	2.05671	Extracellular	domain II	0.161793
K261F	261	2.05522	Extracellular	domain II	0.275211
K1061A	1061	2.05337	Intracellular	c-terminal	0.566029
F1177W	1177	2.0529	Intracellular	c-terminal	0.465964
Y610L	610	2.04781	Extracellular	domain IV	0.441388
N1107A	1107	2.04249	Intracellular	c-terminal	0.377128
G449V	449	2.04205	Extracellular	domain III	0.325195
S442I	442	2.04159	Extracellular	domain III	0.284521
C582I	582	2.04032	Extracellular	domain IV	0.374037
Q486N	486	2.03834	Extracellular	domain III	0.136059
A613I	613	2.03683	Extracellular	domain IV	0.431431
K806H	806	2.03468	Intracellular	kinase	0.387864
C555G	555	2.03411	Extracellular	domain IV	0.540786
C617P	617	2.03087	Extracellular	domain IV	0.414702
F404L	404	2.03054	Extracellular	domain III	0.562549
L683D	683	2.02888	Intracellular	juxtamembrane	0.567777
A1155I	1155	2.02765	Intracellular	c-terminal	0.397387
H145W	145	2.02687	Extracellular	domain I	0.455259
V592P	592	2.02602	Extracellular	domain IV	0.31052
L718S	718	2.02547	Intracellular	kinase	0.105679
L76V	76	2.02316	Extracellular	domain I	0.343048
V159I	159	2.02016	Extracellular	domain I	0.506397
C636G	636	2.01474	Extracellular	domain IV	0.189482
S1104H	1104	2.01373	Intracellular	c-terminal	0.251854
P332N	332	2.01311	Extracellular	domain II	0.223506
E906G	906	2.01083	Intracellular	kinase	0.534102
I462Y	462	2.0101	Extracellular	domain III	0.446709
T783D	783	2.00898	Intracellular	kinase	0.439888
D46R	46	2.00847	Extracellular	domain I	0.464479
S348M	348	2.00809	Extracellular	domain III	0.4679
E205H	205	2.00763	Extracellular	domain II	0.532957
T725I	725	2.00728	Intracellular	kinase	0.198825
A1076I	1076	2.00442	Intracellular	c-terminal	0.389903
Q235D	235	2.00353	Extracellular	domain II	0.521082
N493R	493	2.00007	Extracellular	domain III	0.229933
V1097Y	1097	1.99976	Intracellular	c-terminal	0.377205
G598A	598	1.99808	Extracellular	domain IV	0.246446
V323T	323	1.99803	Extracellular	domain II	0.431275
V802I	802	1.9978	Intracellular	kinase	0.534495
V279D	279	1.99767	Extracellular	domain II	0.14108
S1039V	1039	1.99613	Intracellular	c-terminal	0.430226
K335D	335	1.99485	Extracellular	domain III	0.561573
L777S	777	1.99352	Intracellular	kinase	0.286653
C295S	295	1.99233	Extracellular	domain II	0.394933
K846C	846	1.99186	Intracellular	kinase	0.38933
K261W	261	1.99156	Extracellular	domain II	0.147291
Q105K	105	1.99095	Extracellular	domain I	0.394162
N73C	73	1.99086	Extracellular	domain I	0.489937
E931Q	931	1.98308	Intracellular	kinase	0.472934
L792E	792	1.98218	Intracellular	kinase	0.153928
C311F	311	1.98036	Extracellular	domain II	0.0947745
P919R	919	1.97975	Intracellular	kinase	0.322109
Y1016I	1016	1.97897	Intracellular	c-terminal	0.553063
R108W	108	1.97745	Extracellular	domain I	0.11301
R889C	889	1.97679	Intracellular	kinase	0.29756
L184E	184	1.97608	Extracellular	domain I	0.193303
I586L	586	1.9758	Extracellular	domain IV	0.504376
Q849L	849	1.97499	Intracellular	kinase	0.483509
V819S	819	1.97429	Intracellular	kinase	0.466265
R527T	527	1.97364	Extracellular	domain IV	0.532381
K467Q	467	1.97182	Extracellular	domain III	0.275035
H1156C	1156	1.97061	Intracellular	c-terminal	0.539469
Y471C	471	1.97022	Extracellular	domain III	0.294569
R686D	686	1.97013	Intracellular	juxtamembrane	0.539255
I715H	715	1.96909	Intracellular	kinase	0.554301
V323C	323	1.96761	Extracellular	domain II	0.180403
A1158C	1158	1.96446	Intracellular	c-terminal	0.367825
C295L	295	1.96377	Extracellular	domain II	0.194694
A583N	583	1.96149	Extracellular	domain IV	0.549457
K360M	360	1.96015	Extracellular	domain III	0.470529
S186M	186	1.95967	Extracellular	domain I	0.537765
G598Y	598	1.95912	Extracellular	domain IV	0.183963
P195V	195	1.95876	Extracellular	domain II	0.493644
G495N	495	1.9587	Extracellular	domain III	0.295277
I401G	401	1.95618	Extracellular	domain III	0.552537
D537R	537	1.95515	Extracellular	domain IV	0.572486
D761W	761	1.95511	Intracellular	kinase	0.117514
C595R	595	1.954	Extracellular	domain IV	0.0484901
Y1069P	1069	1.95306	Intracellular	c-terminal	0.351003
T854H	854	1.95248	Intracellular	kinase	0.275402
H1163D	1163	1.94967	Intracellular	c-terminal	0.0583257
R224F	224	1.94931	Extracellular	domain II	0.466312
M567G	567	1.94681	Extracellular	domain IV	0.4809
R803F	803	1.94598	Intracellular	kinase	0.364394
G983H	983	1.94564	Intracellular	c-terminal	0.330743
G627S	627	1.9449	Extracellular	domain IV	0.516676
Q701M	701	1.94212	Intracellular	juxtamembrane	0.282926
C624R	624	1.93985	Extracellular	domain IV	0.117514
M176D	176	1.9391	Extracellular	domain I	0.564309
L448H	448	1.93825	Extracellular	domain III	0.443329
P914I	914	1.93807	Intracellular	kinase	0.462525
V159H	159	1.93793	Extracellular	domain I	0.0840295
G719D	719	1.93778	Intracellular	kinase	0.196529
G449C	449	1.93591	Extracellular	domain III	0.296223
N473C	473	1.93574	Extracellular	domain III	0.528641
S452Q	452	1.93408	Extracellular	domain III	0.457352
V769Q	769	1.93396	Intracellular	kinase	0.237125
T1131K	1131	1.93191	Intracellular	c-terminal	0.459727
C595F	595	1.93119	Extracellular	domain IV	0.227842
	738	1.92901	Intracellular	kinase	0.533262
A258R	258	1.92891	Extracellular	domain II	0.255155
L662Q	662	1.92728	Intracellular	transmembraine	0.223276
A566K	566	1.92597	Extracellular	domain IV	0.541406
S348I	348	1.92581	Extracellular	domain III	0.560238
L658C	658	1.92396	Intracellular	transmembraine	0.526924
D460V	460	1.92328	Extracellular	domain III	0.219371
I965W	965	1.9162	Intracellular	kinase	0.568224
G635Q	635	1.91572	Extracellular	domain IV	0.497486
A611G	611	1.91508	Extracellular	domain IV	0.13211
A289M	289	1.91429	Extracellular	domain II	0.155742
Y610K	610	1.91394	Extracellular	domain IV	0.425666
I981D	981	1.91187	Intracellular	c-terminal	0.300585
D179H	179	1.91031	Extracellular	domain I	0.417683
V1109C	1109	1.90968	Intracellular	c-terminal	0.539469
S1026R	1026	1.90862	Intracellular	c-terminal	0.328108
P848T	848	1.90803	Intracellular	kinase	0.537839
T397M	397	1.9075	Extracellular	domain III	0.509499
Y1125V	1125	1.90653	Intracellular	c-terminal	0.386706
K757M	757	1.90644	Intracellular	kinase	0.361577
A21F	21	1.9051	Extracellular	signal peptide	0.422581
L798C	798	1.90492	Intracellular	kinase	0.432867
M793G	793	1.90216	Intracellular	kinase	0.344486
V308D	308	1.90123	Extracellular	domain II	0.469864
V308G	308	1.89749	Extracellular	domain II	0.420669
T1078D	1078	1.89716	Intracellular	c-terminal	0.555183
K28M	28	1.89712	Extracellular	domain I	0.33833
T725V	725	1.89658	Intracellular	kinase	0.409236
C636R	636	1.89345	Extracellular	domain IV	0.209052
G312H	312	1.89317	Extracellular	domain II	0.286676
R1031C	1031	1.89274	Intracellular	c-terminal	0.108182
F1023A	1023	1.89224	Intracellular	c-terminal	0.532537
L1066N	1066	1.89198	Intracellular	c-terminal	0.463392
F1023K	1023	1.89095	Intracellular	c-terminal	0.284573
L792C	792	1.8908	Intracellular	kinase	0.387798
H988K	988	1.88689	Intracellular	c-terminal	0.187467
N234C	234	1.88686	Extracellular	domain II	0.547019
G482P	482	1.88675	Extracellular	domain III	0.530883
D460W	460	1.88589	Extracellular	domain III	0.524739
G8N	8	1.88311	Extracellular	signal peptide	0.538181
E554I	554	1.88203	Extracellular	domain IV	0.44799
K129L	129	1.88183	Extracellular	domain I	0.463932
C329F	329	1.87908	Extracellular	domain II	0.0600231
Q486P	486	1.87811	Extracellular	domain III	0.184826
L144S	144	1.8777	Extracellular	domain I	0.39607
C333L	333	1.87737	Extracellular	domain II	0.161141
I1050N	1050	1.87693	Intracellular	c-terminal	0.567367
I759M	759	1.87688	Intracellular	kinase	0.156281
E985M	985	1.87329	Intracellular	c-terminal	0.358397
G503Q	503	1.87065	Extracellular	domain III	0.554745
C506M	506	1.87064	Extracellular	domain IV	0.352542
L861W	861	1.87006	Intracellular	kinase	0.341993
H304W	304	1.86722	Extracellular	domain II	0.107626
G33M	33	1.866	Extracellular	domain I	0.548178
S1028Y	1028	1.86547	Intracellular	c-terminal	0.574993
L62G	62	1.86455	Extracellular	domain I	0.362704
C333P	333	1.86317	Extracellular	domain II	0.279047
T488F	488	1.86283	Extracellular	domain III	0.397572
E160C	160	1.8619	Extracellular	domain I	0.431305
V461S	461	1.86106	Extracellular	domain III	0.561444
D1072L	1072	1.85696	Intracellular	c-terminal	0.564925
D1168Y	1168	1.85612	Intracellular	c-terminal	0.401253
H835M	835	1.85524	Intracellular	kinase	0.501862
A508H	508	1.85445	Extracellular	domain IV	0.461694
V599K	599	1.85287	Extracellular	domain IV	0.573488
A202Y	202	1.85265	Extracellular	domain II	0.567159
A613C	613	1.85238	Extracellular	domain IV	0.220768
L104T	104	1.8483	Extracellular	domain I	0.574913
V89P	89	1.84766	Extracellular	domain I	0.579036
Y88M	88	1.84741	Extracellular	domain I	0.465722
G779Y	779	1.8446	Intracellular	kinase	0.224861
R494P	494	1.84384	Extracellular	domain III	0.480709
E746I	746	1.84348	Intracellular	kinase	0.375677
C1049L	1049	1.84261	Intracellular	c-terminal	0.56157
N466D	466	1.84258	Extracellular	domain III	0.0947405
P596V	596	1.84257	Extracellular	domain IV	0.173656
N466L	466	1.84207	Extracellular	domain III	0.180924
E709G	709	1.84173	Intracellular	kinase	0.0977748
R977Q	977	1.84146	Intracellular	kinase	0.517232
T39N	39	1.84035	Extracellular	domain I	0.144113
V769S	769	1.83824	Intracellular	kinase	0.247736
L654N	654	1.83748	Intracellular	transmembraine	0.271404
N280M	280	1.83744	Extracellular	domain II	0.566183
S35V	35	1.83664	Extracellular	domain I	0.284435
Q787P	787	1.83583	Intracellular	kinase	0.17035
L392S	392	1.83408	Extracellular	domain III	0.439453
E1015R	1015	1.83369	Intracellular	c-terminal	0.392405
S720A	720	1.83341	Intracellular	kinase	0.566622
D1063H	1063	1.83261	Intracellular	c-terminal	0.464573
C329V	329	1.83178	Extracellular	domain II	0.238738
V301W	301	1.83171	Extracellular	domain II	0.461035
V1133S	1133	1.83018	Intracellular	c-terminal	0.499561
L423C	423	1.83004	Extracellular	domain III	0.53211
G1189K	1189	1.82997	Intracellular	c-terminal	0.426413
L792S	792	1.82875	Intracellular	kinase	0.0858594
H433S	433	1.82449	Extracellular	domain III	0.0736049
Y1016T	1016	1.82406	Intracellular	c-terminal	0.379043
N466M	466	1.82355	Extracellular	domain III	0.115622
L79H	79	1.82308	Extracellular	domain I	0.416843
D1080H	1080	1.82303	Intracellular	c-terminal	0.358563
C329P	329	1.8223	Extracellular	domain II	0.177107
T790S	790	1.82157	Intracellular	kinase	0.17381
D166K	166	1.82036	Extracellular	domain I	0.563286
G185L	185	1.81887	Extracellular	domain I	0.341203
F856P	856	1.81809	Intracellular	kinase	0.464573
S1120P	1120	1.81785	Intracellular	c-terminal	0.359535
G331D	331	1.81649	Extracellular	domain II	0.494298
K431R	431	1.81304	Extracellular	domain III	0.570723
Y813I	813	1.81088	Intracellular	kinase	0.0779027
F381A	381	1.81074	Extracellular	domain III	0.464048
F1065A	1065	1.81057	Intracellular	c-terminal	0.574343
G239H	239	1.81041	Extracellular	domain II	0.457227
G465C	465	1.81007	Extracellular	domain III	0.56157
N466P	466	1.81004	Extracellular	domain III	0.536608
Q1159P	1159	1.80834	Intracellular	c-terminal	0.488139
V536Y	536	1.80828	Extracellular	domain IV	0.405826
R224L	224	1.80491	Extracellular	domain II	0.525567
I918K	918	1.80462	Intracellular	kinase	0.128762
V876G	876	1.80088	Intracellular	kinase	0.376807
L778V	778	1.8	Intracellular	kinase	0.186549
G459F	459	1.79982	Extracellular	domain III	0.221934
D1009F	1009	1.79949	Intracellular	c-terminal	0.481505
K860V	860	1.79786	Intracellular	kinase	0.266908
A237F	237	1.79783	Extracellular	domain II	0.0819379
M176H	176	1.79707	Extracellular	domain I	0.427242
N280I	280	1.79693	Extracellular	domain II	0.43244
L778R	778	1.79661	Intracellular	kinase	0.567508
I82V	82	1.79442	Extracellular	domain I	0.366575
K913W	913	1.79428	Intracellular	kinase	0.309334
R165K	165	1.7935	Extracellular	domain I	0.419728
F1086S	1086	1.79231	Intracellular	c-terminal	0.475735
E734F	734	1.79202	Intracellular	kinase	0.566183
T725Y	725	1.79149	Intracellular	kinase	0.147291
V769C	769	1.79043	Intracellular	kinase	0.31189
V819N	819	1.79011	Intracellular	kinase	0.547916
H870R	870	1.78761	Intracellular	kinase	0.22938
C31D	31	1.78515	Extracellular	domain I	0.578871
D1006R	1006	1.78401	Intracellular	c-terminal	0.539078
D460L	460	1.783	Extracellular	domain III	0.149414
R1031F	1031	1.78276	Intracellular	c-terminal	0.136722
W608V	608	1.78153	Extracellular	domain IV	0.187798
S220G	220	1.78145	Extracellular	domain II	0.540657
N280D	280	1.78052	Extracellular	domain II	0.564389
D1012R	1012	1.78036	Intracellular	c-terminal	0.43369
I107K	107	1.77951	Extracellular	domain I	0.577095
K754D	754	1.77832	Intracellular	kinase	0.396312
S921W	921	1.77769	Intracellular	kinase	0.512467
I759G	759	1.77744	Intracellular	kinase	0.377054
Y1016A	1016	1.77573	Intracellular	c-terminal	0.295254
A597P	597	1.77534	Extracellular	domain IV	0.247429
S306H	306	1.77529	Extracellular	domain II	0.0890104
Y1069M	1069	1.77506	Intracellular	c-terminal	0.56141
F376W	376	1.77492	Extracellular	domain III	0.453256
C295T	295	1.77479	Extracellular	domain II	0.0326611
D247A	247	1.7737	Extracellular	domain II	0.396073
L703Q	703	1.77335	Intracellular	juxtamembrane	0.424653
R531L	531	1.77323	Extracellular	domain IV	0.489492
G305H	305	1.77155	Extracellular	domain II	0.452983
G652D	652	1.77134	Intracellular	transmembraine	0.369786
Q1067N	1067	1.77126	Intracellular	c-terminal	0.547019
D984K	984	1.76877	Intracellular	c-terminal	0.443631
G283C	283	1.7684	Extracellular	domain II	0.0867613
Q1203P	1203	1.7683	Intracellular	c-terminal	0.516753
S229V	229	1.76822	Extracellular	domain II	0.56677
G201S	201	1.76805	Extracellular	domain II	0.57281
E545K	545	1.76788	Extracellular	domain IV	0.4679
V529I	529	1.76566	Extracellular	domain IV	0.198496
L718A	718	1.76541	Intracellular	kinase	0.136722
V524A	524	1.76463	Extracellular	domain IV	0.0720264
K642P	642	1.76458	Extracellular	domain IV	0.0947405
S1039L	1039	1.76418	Intracellular	c-terminal	0.566732
F723T	723	1.762	Intracellular	kinase	0.446511
L423P	423	1.76107	Extracellular	domain III	0.577381
E391M	391	1.76045	Extracellular	domain III	0.570767
A237L	237	1.75917	Extracellular	domain II	0.472659
K1099R	1099	1.75888	Intracellular	c-terminal	0.528615
S1026Y	1026	1.75851	Intracellular	c-terminal	0.405826
C333Q	333	1.75823	Extracellular	domain II	0.11054
R977M	977	1.75807	Intracellular	kinase	0.532957
P637C	637	1.75769	Extracellular	domain IV	0.193956
V96P	96	1.75685	Extracellular	domain I	0.532537
Y727N	727	1.75659	Intracellular	kinase	0.496682
G288C	288	1.75657	Extracellular	domain II	0.192523
D807V	807	1.75618	Intracellular	kinase	0.539078
S447F	447	1.75348	Extracellular	domain III	0.272977
A767L	767	1.75263	Intracellular	kinase	0.208424
A955Q	955	1.75229	Intracellular	kinase	0.287343
K454V	454	1.75182	Extracellular	domain III	0.41776
E1206G	1206	1.75067	Intracellular	c-terminal	0.546931
I401R	401	1.74847	Extracellular	domain III	0.45516
P243R	243	1.74779	Extracellular	domain II	0.517713
A86W	86	1.74757	Extracellular	domain I	0.509655
P589A	589	1.74654	Extracellular	domain IV	0.335962
S1081I	1081	1.74582	Intracellular	c-terminal	0.429688
S457T	457	1.74484	Extracellular	domain III	0.567991
D770M	770	1.74441	Intracellular	kinase	0.463955
C311D	311	1.74432	Extracellular	domain II	0.222077
L718K	718	1.74344	Intracellular	kinase	0.124436
P1144R	1144	1.74301	Intracellular	c-terminal	0.512858
G225I	225	1.74289	Extracellular	domain II	0.581826
C333V	333	1.74264	Extracellular	domain II	0.255155
S1204Y	1204	1.74252	Intracellular	c-terminal	0.560064
Y1138E	1138	1.74182	Intracellular	c-terminal	0.337196
K80S	80	1.74036	Extracellular	domain I	0.552478
C636T	636	1.73958	Extracellular	domain IV	0.20676
C775T	775	1.73876	Intracellular	kinase	0.476737
S447V	447	1.73791	Extracellular	domain III	0.272586
Y74P	74	1.73461	Extracellular	domain I	0.504376
T648G	648	1.73313	Intracellular	transmembraine	0.578931
L704W	704	1.73271	Intracellular	juxtamembrane	0.366273
S720L	720	1.73033	Intracellular	kinase	0.216573
K467A	467	1.72912	Extracellular	domain III	0.151977
F48W	48	1.72785	Extracellular	domain I	0.416843
P992S	992	1.72696	Intracellular	c-terminal	0.287563
Q1067M	1067	1.72624	Intracellular	c-terminal	0.420926
S1045Q	1045	1.72505	Intracellular	c-terminal	0.42191
V851L	851	1.72462	Intracellular	kinase	0.195161
P1183K	1183	1.72451	Intracellular	c-terminal	0.52296
T384Y	384	1.72418	Extracellular	domain III	0.538352
G8F	8	1.72337	Extracellular	signal peptide	0.506576
Q1095V	1095	1.72205	Intracellular	c-terminal	0.444609
M766C	766	1.72166	Intracellular	kinase	0.135883
C333N	333	1.71994	Extracellular	domain II	0.22082
P1183C	1183	1.71974	Intracellular	c-terminal	0.491201
R108E	108	1.71929	Extracellular	domain I	0.245527
M318C	318	1.71811	Extracellular	domain II	0.27809
A1040V	1040	1.71811	Intracellular	c-terminal	0.45392
E160G	160	1.71733	Extracellular	domain I	0.559663
Q188A	188	1.71706	Extracellular	domain I	0.494836
A1201M	1201	1.71664	Intracellular	c-terminal	0.341559
L782V	782	1.71536	Intracellular	kinase	0.34487
P1027V	1027	1.71412	Intracellular	c-terminal	0.464573
C617K	617	1.71402	Extracellular	domain IV	0.456128
V441Q	441	1.71377	Extracellular	domain III	0.486424
E543K	543	1.71224	Extracellular	domain IV	0.507824
V398Y	398	1.71185	Extracellular	domain III	0.555589
N493C	493	1.7086	Extracellular	domain III	0.320993
F1207Q	1207	1.70857	Intracellular	c-terminal	0.56677
P243L	243	1.70839	Extracellular	domain II	0.447149
P1101I	1101	1.70821	Intracellular	c-terminal	0.525337
I214M	214	1.70815	Extracellular	domain II	0.359776
L838V	838	1.70788	Intracellular	kinase	0.219764
S4L	4	1.70752	Extracellular	signal peptide	0.536681
I1050S	1050	1.70662	Intracellular	c-terminal	0.536552
T1046D	1046	1.70594	Intracellular	c-terminal	0.063936
T725N	725	1.7035	Intracellular	kinase	0.290781
V60G	60	1.70304	Extracellular	domain I	0.577381
L658H	658	1.70119	Intracellular	transmembraine	0.14063
L777C	777	1.70103	Intracellular	kinase	0.176288
	760	1.69865	Intracellular	kinase	0.554745
D1009K	1009	1.69645	Intracellular	c-terminal	0.17035
E746A	746	1.69414	Intracellular	kinase	0.426938
R1031D	1031	1.6937	Intracellular	c-terminal	0.574088
L887W	887	1.69353	Intracellular	kinase	0.427113
A1040C	1040	1.69276	Intracellular	c-terminal	0.505771
V980T	980	1.69218	Intracellular	c-terminal	0.48995
L760P	760	1.69139	Intracellular	kinase	0.559663
T1150P	1150	1.68918	Intracellular	c-terminal	0.536789
N152T	152	1.68912	Extracellular	domain I	0.565864
F1176N	1176	1.68906	Intracellular	c-terminal	0.233596
L480C	480	1.6889	Extracellular	domain III	0.437116
T605P	605	1.68873	Extracellular	domain IV	0.455671
G322C	322	1.6881	Extracellular	domain II	0.0890104
K929A	929	1.68732	Intracellular	kinase	0.357922
Q701R	701	1.68684	Intracellular	juxtamembrane	0.431275
A1158E	1158	1.68458	Intracellular	c-terminal	0.446937
L682S	682	1.68402	Intracellular	juxtamembrane	0.528645
M793Q	793	1.6839	Intracellular	kinase	0.258598
K129F	129	1.68342	Extracellular	domain I	0.369998
I780L	780	1.68263	Intracellular	kinase	0.406751
C231K	231	1.68251	Extracellular	domain II	0.438135
G185V	185	1.68249	Extracellular	domain I	0.379223
G63F	63	1.68247	Extracellular	domain I	0.553221
N175E	175	1.68239	Extracellular	domain I	0.516225
T446C	446	1.68059	Extracellular	domain III	0.324159
K1188E	1188	1.67995	Intracellular	c-terminal	0.443301
D171M	171	1.67776	Extracellular	domain I	0.502182
Y1069I	1069	1.67765	Intracellular	c-terminal	0.451323
D460T	460	1.67729	Extracellular	domain III	0.192831
C636K	636	1.67602	Extracellular	domain IV	0.193473
R677W	677	1.67571	Intracellular	juxtamembrane	0.553367
G873T	873	1.67359	Intracellular	kinase	0.544929
S170R	170	1.67251	Extracellular	domain I	0.477129
L707R	707	1.67244	Intracellular	kinase	0.0817355
C329M	329	1.67238	Extracellular	domain II	0.260066
P136A	136	1.66937	Extracellular	domain I	0.408814
P1117G	1117	1.66834	Intracellular	c-terminal	0.328108
G312W	312	1.66825	Extracellular	domain II	0.402514
S995K	995	1.66781	Intracellular	c-terminal	0.314946
A7I	7	1.66695	Extracellular	signal peptide	0.288145
K1179I	1179	1.66652	Intracellular	c-terminal	0.481542
D347Y	347	1.66633	Extracellular	domain III	0.533358
H304T	304	1.6645	Extracellular	domain II	0.400491
P1073M	1073	1.66363	Intracellular	c-terminal	0.212759
K37F	37	1.6634	Extracellular	domain I	0.539146
R108K	108	1.66335	Extracellular	domain I	0.0866842
L703A	703	1.66195	Intracellular	juxtamembrane	0.555297
P1183H	1183	1.65983	Intracellular	c-terminal	0.462187
E697A	697	1.65934	Intracellular	juxtamembrane	0.496234
H773Y	773	1.65703	Intracellular	kinase	0.522676
D896F	896	1.65701	Intracellular	kinase	0.373058
L718E	718	1.65686	Intracellular	kinase	0.177107
L267Q	267	1.65644	Extracellular	domain II	0.417172
I356Y	356	1.65567	Extracellular	domain III	0.426413
L1198Q	1198	1.65496	Intracellular	c-terminal	0.417196
E829M	829	1.65315	Intracellular	kinase	0.0855585
S784R	784	1.65314	Intracellular	kinase	0.352132
P1154D	1154	1.65272	Intracellular	c-terminal	0.566183
Y471Q	471	1.6524	Extracellular	domain III	0.135273
L406W	406	1.64985	Extracellular	domain III	0.47629
W898K	898	1.64841	Intracellular	kinase	0.474889
I981L	981	1.64783	Intracellular	c-terminal	0.522397
W516L	516	1.64751	Extracellular	domain IV	0.402963
N1116R	1116	1.64718	Intracellular	c-terminal	0.57697
K970Y	970	1.64692	Intracellular	kinase	0.47028
G482I	482	1.64596	Extracellular	domain III	0.579045
K1182L	1182	1.64574	Intracellular	c-terminal	0.510148
N234R	234	1.64536	Extracellular	domain II	0.182383
D1014S	1014	1.64521	Intracellular	c-terminal	0.549932
Q1106W	1106	1.64433	Intracellular	c-terminal	0.277049
K1188M	1188	1.64418	Intracellular	c-terminal	0.447449
L1087A	1087	1.6439	Intracellular	c-terminal	0.544545
M793H	793	1.64368	Intracellular	kinase	0.431275
A155L	155	1.64334	Extracellular	domain I	0.281387
S720K	720	1.64131	Intracellular	kinase	0.386333
N153W	153	1.64109	Extracellular	domain I	0.458396
C329W	329	1.64107	Extracellular	domain II	0.0958409
V292K	292	1.641	Extracellular	domain II	0.56677
E1079R	1079	1.64037	Intracellular	c-terminal	0.369972
Q276M	276	1.63989	Extracellular	domain II	0.238023
Y813R	813	1.63983	Intracellular	kinase	0.461912
H183V	183	1.6398	Extracellular	domain I	0.516078
A86N	86	1.63906	Extracellular	domain I	0.368214
T363G	363	1.63902	Extracellular	domain III	0.472659
Q71E	71	1.6378	Extracellular	domain I	0.574913
H590V	590	1.63761	Extracellular	domain IV	0.117891
V279H	279	1.63654	Extracellular	domain II	0.415733
K357C	357	1.63591	Extracellular	domain III	0.556925
G495P	495	1.63579	Extracellular	domain III	0.514018
V30M	30	1.63453	Extracellular	domain I	0.428322
D460I	460	1.63429	Extracellular	domain III	0.297176
G1075D	1075	1.63306	Intracellular	c-terminal	0.313313
R98D	98	1.63293	Extracellular	domain I	0.531241
G185N	185	1.63292	Extracellular	domain I	0.530517
L1035G	1035	1.6328	Intracellular	c-terminal	0.501532
Q1095W	1095	1.63228	Intracellular	c-terminal	0.464573
Y1092A	1092	1.63169	Intracellular	c-terminal	0.511797
H618K	618	1.63026	Extracellular	domain IV	0.431275
C535P	535	1.6301	Extracellular	domain IV	0.558418
V529M	529	1.62996	Extracellular	domain IV	0.574086
C194I	194	1.62962	Extracellular	domain II	0.485806
K261V	261	1.62918	Extracellular	domain II	0.382837
R451F	451	1.62821	Extracellular	domain III	0.321164
L798S	798	1.62787	Intracellular	kinase	0.487537
Y270W	270	1.62755	Extracellular	domain II	0.417196
I213F	213	1.62652	Extracellular	domain II	0.578871
S1081L	1081	1.62564	Intracellular	c-terminal	0.539146
Y270G	270	1.62562	Extracellular	domain II	0.581577
N639V	639	1.62519	Extracellular	domain IV	0.508599
K360W	360	1.62512	Extracellular	domain III	0.548326
C307F	307	1.62166	Extracellular	domain II	0.538181
C326M	326	1.62132	Extracellular	domain II	0.402372
Q486M	486	1.62121	Extracellular	domain III	0.294337
Y1110G	1110	1.6193	Intracellular	c-terminal	0.359955
Q83R	83	1.61703	Extracellular	domain I	0.552518
S899A	899	1.61671	Intracellular	kinase	0.402626
T725M	725	1.61644	Intracellular	kinase	0.157904
L778F	778	1.61634	Intracellular	kinase	0.324159
L62A	62	1.6156	Extracellular	domain I	0.220768
N1043C	1043	1.6149	Intracellular	c-terminal	0.393357
	1170	1.61447	Intracellular	c-terminal	0.43717
Q894N	894	1.61287	Intracellular	kinase	0.45789
S170E	170	1.61287	Extracellular	domain I	0.560736
T847F	847	1.61262	Intracellular	kinase	0.549375
	109	1.61163	Extracellular	domain I	0.542644
L747T	747	1.60959	Intracellular	kinase	0.126695
L144A	144	1.60873	Extracellular	domain I	0.347056
S1037T	1037	1.60808	Intracellular	c-terminal	0.374037
D1072V	1072	1.60807	Intracellular	c-terminal	0.315137
	725	1.60766	Intracellular	kinase	0.392386
I569P	569	1.60599	Extracellular	domain IV	0.548106
L541M	541	1.60506	Extracellular	domain IV	0.496917
G517F	517	1.60411	Extracellular	domain IV	0.433521
S991Q	991	1.60307	Intracellular	c-terminal	0.518917
S811H	811	1.60295	Intracellular	kinase	0.328213
P1114C	1114	1.60255	Intracellular	c-terminal	0.445509
T488G	488	1.60239	Extracellular	domain III	0.524463
C326L	326	1.60171	Extracellular	domain II	0.5272
G632V	632	1.60167	Extracellular	domain IV	0.234671
G341P	341	1.60109	Extracellular	domain III	0.507718
V592D	592	1.60108	Extracellular	domain IV	0.355754
C333E	333	1.60091	Extracellular	domain II	0.311884
L777M	777	1.6009	Intracellular	kinase	0.0584889
G779V	779	1.60064	Intracellular	kinase	0.506736
L173W	173	1.60048	Extracellular	domain I	0.41626
G459T	459	1.60025	Extracellular	domain III	0.581826
C1146I	1146	1.59975	Intracellular	c-terminal	0.419919
E421D	421	1.59952	Extracellular	domain III	0.0817355
A1158H	1158	1.59933	Intracellular	c-terminal	0.587779
D587L	587	1.59899	Extracellular	domain IV	0.523884
P596Y	596	1.59865	Extracellular	domain IV	0.503624
Q276F	276	1.59857	Extracellular	domain II	0.217101
C329I	329	1.5977	Extracellular	domain II	0.177504
S447L	447	1.59741	Extracellular	domain III	0.143916
N578A	578	1.59619	Extracellular	domain IV	0.13989
T302W	302	1.59551	Extracellular	domain II	0.260878
C232Q	232	1.59487	Extracellular	domain II	0.585218
C617I	617	1.59399	Extracellular	domain IV	0.322876
R451W	451	1.59398	Extracellular	domain III	0.283017
E282F	282	1.59385	Extracellular	domain II	0.561959
T625L	625	1.59383	Extracellular	domain IV	0.572115
G312A	312	1.59366	Extracellular	domain II	0.412022
W1157E	1157	1.59363	Intracellular	c-terminal	0.358934
D303A	303	1.59317	Extracellular	domain II	0.507067
C636H	636	1.59313	Extracellular	domain IV	0.281057
E27S	27	1.59279	Extracellular	domain I	0.56677
E204F	204	1.59207	Extracellular	domain II	0.422521
N552D	552	1.58811	Extracellular	domain IV	0.243853
T259H	259	1.5874	Extracellular	domain II	0.369718
M793F	793	1.58644	Intracellular	kinase	0.563208
T95R	95	1.58599	Extracellular	domain I	0.436154
K846P	846	1.58548	Intracellular	kinase	0.547019
C329L	329	1.58299	Extracellular	domain II	0.294411
E1015G	1015	1.58174	Intracellular	c-terminal	0.392295
D393C	393	1.58089	Extracellular	domain III	0.580163
Y813S	813	1.58087	Intracellular	kinase	0.577465
D393I	393	1.58086	Extracellular	domain III	0.555286
N466G	466	1.5808	Extracellular	domain III	0.0890104
V323H	323	1.58053	Extracellular	domain II	0.47043
C636N	636	1.57997	Extracellular	domain IV	0.31533
A1102N	1102	1.57956	Intracellular	c-terminal	0.576572
N1044T	1044	1.57873	Intracellular	c-terminal	0.501532
C579E	579	1.57867	Extracellular	domain IV	0.476231
I941R	941	1.57861	Intracellular	kinase	0.577816
T1041G	1041	1.5772	Intracellular	c-terminal	0.330743
N271D	271	1.57666	Extracellular	domain II	0.248669
I1082V	1082	1.57568	Intracellular	c-terminal	0.451977
I1093V	1093	1.57461	Intracellular	c-terminal	0.496234
P1123A	1123	1.57435	Intracellular	c-terminal	0.574677
A202H	202	1.57431	Extracellular	domain II	0.485589
K489Q	489	1.57423	Extracellular	domain III	0.259873
T474P	474	1.573	Extracellular	domain III	0.540786
A1000Y	1000	1.57284	Intracellular	c-terminal	0.495603
F1086T	1086	1.57199	Intracellular	c-terminal	0.563003
S768W	768	1.57188	Intracellular	kinase	0.194397
R451V	451	1.57143	Extracellular	domain III	0.481438
N234Y	234	1.57039	Extracellular	domain II	0.459727
R1068A	1068	1.57006	Intracellular	c-terminal	0.336898
T488D	488	1.56951	Extracellular	domain III	0.199786
E690S	690	1.5688	Intracellular	juxtamembrane	0.585165
E412G	412	1.56846	Extracellular	domain III	0.454882
H888D	888	1.56837	Intracellular	kinase	0.520893
T725F	725	1.56817	Intracellular	kinase	0.186341
E554K	554	1.56796	Extracellular	domain IV	0.57697
N568G	568	1.56783	Extracellular	domain IV	0.471942
R2T	2	1.56687	Extracellular	signal peptide	0.482194
E749F	749	1.56663	Intracellular	kinase	0.320993
L269C	269	1.56534	Extracellular	domain II	0.246734
T6C	6	1.56518	Extracellular	signal peptide	0.567243
C781I	781	1.56439	Intracellular	kinase	0.0326611
P3C	3	1.56417	Extracellular	signal peptide	0.540786
I706V	706	1.56315	Intracellular	kinase	0.351022
C329K	329	1.56286	Extracellular	domain II	0.063936
P919G	919	1.56256	Intracellular	kinase	0.548942
T783C	783	1.56181	Intracellular	kinase	0.575028
D1080W	1080	1.56124	Intracellular	c-terminal	0.523622
K467Y	467	1.56111	Extracellular	domain III	0.576769
E204K	204	1.55987	Extracellular	domain II	0.557439
A9T	9	1.55874	Extracellular	signal peptide	0.49034
L1167S	1167	1.55816	Intracellular	c-terminal	0.556093
V550P	550	1.5572	Extracellular	domain IV	0.564389
K357R	357	1.5569	Extracellular	domain III	0.51589
S525Q	525	1.55673	Extracellular	domain IV	0.513909
C333F	333	1.5567	Extracellular	domain II	0.227548
L405A	405	1.55663	Extracellular	domain III	0.506887
L1017P	1017	1.55661	Intracellular	c-terminal	0.355455
S1120W	1120	1.55634	Intracellular	c-terminal	0.339647
V943C	943	1.55633	Intracellular	kinase	0.41502
G367N	367	1.55584	Extracellular	domain III	0.561959
F795G	795	1.55558	Intracellular	kinase	0.544622
D191K	191	1.55497	Extracellular	domain II	0.512467
S1045Y	1045	1.5541	Intracellular	c-terminal	0.549331
N528Q	528	1.55401	Extracellular	domain IV	0.507824
C555W	555	1.55363	Extracellular	domain IV	0.44799
L1001V	1001	1.5534	Intracellular	c-terminal	0.478269
C636A	636	1.55322	Extracellular	domain IV	0.0855585
Y125R	125	1.55295	Extracellular	domain I	0.0583257
A375M	375	1.55288	Extracellular	domain III	0.464827
F481C	481	1.54816	Extracellular	domain III	0.186105
L210S	210	1.54699	Extracellular	domain II	0.317655
P265C	265	1.54658	Extracellular	domain II	0.11301
A653W	653	1.54589	Intracellular	transmembraine	0.504989
L792V	792	1.54535	Intracellular	kinase	0.347056
K212G	212	1.54436	Extracellular	domain II	0.47028
E931N	931	1.54419	Intracellular	kinase	0.497887
L730T	730	1.54338	Intracellular	kinase	0.519403
P100Q	100	1.54239	Extracellular	domain I	0.470529
A1000H	1000	1.54156	Intracellular	c-terminal	0.471782
A1000C	1000	1.54069	Intracellular	c-terminal	0.452042
E711H	711	1.54051	Intracellular	kinase	0.574913
S695F	695	1.53988	Intracellular	juxtamembrane	0.485849
F712S	712	1.53905	Intracellular	kinase	0.543731
R776G	776	1.53877	Intracellular	kinase	0.100561
D379C	379	1.53845	Extracellular	domain III	0.525282
P332F	332	1.53822	Extracellular	domain II	0.585316
S784Y	784	1.53782	Intracellular	kinase	0.5391
L704A	704	1.53532	Intracellular	juxtamembrane	0.576769
K737D	737	1.5349	Intracellular	kinase	0.245308
K714E	714	1.53386	Intracellular	kinase	0.542436
L778Y	778	1.53321	Intracellular	kinase	0.245622
K642L	642	1.53141	Extracellular	domain IV	0.331857
C337Q	337	1.53088	Extracellular	domain III	0.495089
G1185Q	1185	1.53043	Intracellular	c-terminal	0.168612
E711T	711	1.52992	Intracellular	kinase	0.324186
V1142W	1142	1.5297	Intracellular	c-terminal	0.25985
L1034F	1034	1.52927	Intracellular	c-terminal	0.552648
A472P	472	1.52906	Extracellular	domain III	0.215367
T854Y	854	1.5288	Intracellular	kinase	0.221401
C617V	617	1.52871	Extracellular	domain IV	0.130457
I780V	780	1.52833	Intracellular	kinase	0.420322
F150P	150	1.52732	Extracellular	domain I	0.504416
E931I	931	1.52669	Intracellular	kinase	0.546349
N196F	196	1.52481	Extracellular	domain II	0.582193
R1199K	1199	1.52473	Intracellular	c-terminal	0.512816
P794W	794	1.52459	Intracellular	kinase	0.563256
A1118E	1118	1.52441	Intracellular	c-terminal	0.56103
G331P	331	1.52387	Extracellular	domain II	0.36666
S193A	193	1.52266	Extracellular	domain II	0.453904
R680S	680	1.5219	Intracellular	juxtamembrane	0.315324
S174K	174	1.52181	Extracellular	domain I	0.494609
E1015I	1015	1.52132	Intracellular	c-terminal	0.482065
L838I	838	1.52016	Intracellular	kinase	0.148749
I463A	463	1.51998	Extracellular	domain III	0.406342
L15A	15	1.51984	Extracellular	signal peptide	0.456502
M176G	176	1.51963	Extracellular	domain I	0.359858
S220K	220	1.51959	Extracellular	domain II	0.4679
V651Q	651	1.51945	Intracellular	transmembraine	0.183202
Q141V	141	1.518	Extracellular	domain I	0.248262
G863T	863	1.51721	Intracellular	kinase	0.472463
V897M	897	1.51665	Intracellular	kinase	0.558668
E282C	282	1.51635	Extracellular	domain II	0.576325
L1001N	1001	1.51547	Intracellular	c-terminal	0.432986
S991R	991	1.51496	Intracellular	c-terminal	0.3809
L509Q	509	1.5143	Extracellular	domain IV	0.392405
L657V	657	1.51426	Intracellular	transmembraine	0.41493
I821C	821	1.51405	Intracellular	kinase	0.433175
K37W	37	1.51376	Extracellular	domain I	0.363642
Y74E	74	1.51322	Extracellular	domain I	0.182192
A722N	722	1.51307	Intracellular	kinase	0.579036
E496T	496	1.51301	Extracellular	domain III	0.419564
Y1016L	1016	1.51236	Intracellular	c-terminal	0.530971
L777G	777	1.51206	Intracellular	kinase	0.063936
W898H	898	1.51188	Intracellular	kinase	0.479073
E1015M	1015	1.51175	Intracellular	c-terminal	0.200353
E319M	319	1.5117	Extracellular	domain II	0.366961
C797N	797	1.51161	Intracellular	kinase	0.406809
T263I	263	1.51108	Extracellular	domain II	0.380413
C617H	617	1.51052	Extracellular	domain IV	0.16272
K949H	949	1.51008	Intracellular	kinase	0.572247
N57H	57	1.5097	Extracellular	domain I	0.516671
Y727K	727	1.50935	Intracellular	kinase	0.426413
D256T	256	1.50904	Extracellular	domain II	0.340609
D1051P	1051	1.50769	Intracellular	c-terminal	0.39747
K209Q	209	1.50642	Extracellular	domain II	0.578373
I401V	401	1.50626	Extracellular	domain III	0.4906
L1055C	1055	1.50535	Intracellular	c-terminal	0.585316
S174Y	174	1.50506	Extracellular	domain I	0.499503
C582M	582	1.5044	Extracellular	domain IV	0.266966
A1040P	1040	1.5043	Intracellular	c-terminal	0.478847
M567C	567	1.50381	Extracellular	domain IV	0.523884
G1189L	1189	1.50364	Intracellular	c-terminal	0.465105
F1065G	1065	1.50346	Intracellular	c-terminal	0.492412
P1178C	1178	1.5029	Intracellular	c-terminal	0.483509
D256R	256	1.5026	Extracellular	domain II	0.520923
I556H	556	1.50232	Extracellular	domain IV	0.468574
G1054D	1054	1.50205	Intracellular	c-terminal	0.517032
D460A	460	1.50042	Extracellular	domain III	0.0893602
V774R	774	1.50032	Intracellular	kinase	0.574086
H621L	621	1.5003	Extracellular	domain IV	0.550261
D956Q	956	1.5	Intracellular	kinase	0.132345
E868Q	868	1.49976	Intracellular	kinase	0.588781
S811E	811	1.49945	Intracellular	kinase	0.424926
L655T	655	1.49908	Intracellular	transmembraine	0.568989
Y610E	610	1.49862	Extracellular	domain IV	0.161141
V308F	308	1.49806	Extracellular	domain II	0.588317
P990G	990	1.49783	Intracellular	c-terminal	0.439712
K739T	739	1.49676	Intracellular	kinase	0.184826
P272F	272	1.49643	Extracellular	domain II	0.532957
N826I	826	1.49636	Intracellular	kinase	0.587129
L933D	933	1.49633	Intracellular	kinase	0.582605
	1155	1.49616	Intracellular	c-terminal	0.532808
Y1016V	1016	1.49566	Intracellular	c-terminal	0.215974
F1207N	1207	1.49554	Intracellular	c-terminal	0.140852
T648E	648	1.4955	Intracellular	transmembraine	0.205294
V689C	689	1.49533	Intracellular	juxtamembrane	0.472472
Y270I	270	1.49459	Extracellular	domain II	0.388576
A127M	127	1.49454	Extracellular	domain I	0.348488
K284R	284	1.49383	Extracellular	domain II	0.516597
H773T	773	1.49197	Intracellular	kinase	0.190714
S957N	957	1.49177	Intracellular	kinase	0.533262
D460Y	460	1.49167	Extracellular	domain III	0.0682773
E561R	561	1.49126	Extracellular	domain IV	0.56434
L269N	269	1.4905	Extracellular	domain II	0.575023
D347Q	347	1.49033	Extracellular	domain III	0.496234
H1129E	1129	1.4902	Intracellular	c-terminal	0.397135
N110G	110	1.48954	Extracellular	domain I	0.349901
D303L	303	1.48728	Extracellular	domain II	0.478269
L62S	62	1.48661	Extracellular	domain I	0.241092
C333H	333	1.48642	Extracellular	domain II	0.241479
R377D	377	1.48614	Extracellular	domain III	0.310983
L184I	184	1.48596	Extracellular	domain I	0.557719
C1146N	1146	1.48524	Intracellular	c-terminal	0.292272
S1037I	1037	1.48457	Intracellular	c-terminal	0.445126
L417S	417	1.48448	Extracellular	domain III	0.583793
K823E	823	1.48392	Intracellular	kinase	0.549759
G719P	719	1.48379	Intracellular	kinase	0.546931
P937I	937	1.48363	Intracellular	kinase	0.375677
V61C	61	1.48333	Extracellular	domain I	0.583683
C539A	539	1.48198	Extracellular	domain IV	0.244205
L718I	718	1.48185	Intracellular	kinase	0.222086
C617E	617	1.48179	Extracellular	domain IV	0.131513
L656V	656	1.48021	Intracellular	transmembraine	0.579305
F856W	856	1.48004	Intracellular	kinase	0.363879
R832V	832	1.47982	Intracellular	kinase	0.502242
C470H	470	1.47897	Extracellular	domain III	0.46877
K479S	479	1.47857	Extracellular	domain III	0.465835
C617M	617	1.47742	Extracellular	domain IV	0.476114
V876P	876	1.47736	Intracellular	kinase	0.58096
C326P	326	1.47719	Extracellular	domain II	0.494569
G983P	983	1.47678	Intracellular	c-terminal	0.301891
G810L	810	1.47608	Intracellular	kinase	0.207326
L25S	25	1.47592	Extracellular	domain I	0.558312
D46K	46	1.47547	Extracellular	domain I	0.494763
D1168L	1168	1.4754	Intracellular	c-terminal	0.44644
V726T	726	1.47537	Intracellular	kinase	0.400851
I462W	462	1.47527	Extracellular	domain III	0.542452
P1183N	1183	1.47519	Intracellular	c-terminal	0.19829
D770A	770	1.47513	Intracellular	kinase	0.275691
R1121E	1121	1.47511	Intracellular	c-terminal	0.507161
N57Q	57	1.4747	Extracellular	domain I	0.194923
N473G	473	1.47399	Extracellular	domain III	0.118309
I759K	759	1.47396	Intracellular	kinase	0.566732
K852L	852	1.47377	Intracellular	kinase	0.473504
D256S	256	1.47366	Extracellular	domain II	0.529699
M793S	793	1.47347	Intracellular	kinase	0.137739
F1207D	1207	1.47339	Intracellular	c-terminal	0.55608
P136M	136	1.47329	Extracellular	domain I	0.128737
S1096A	1096	1.47313	Intracellular	c-terminal	0.357229
I475Y	475	1.47266	Extracellular	domain III	0.277011
H621M	621	1.47074	Extracellular	domain IV	0.516753
L62K	62	1.47073	Extracellular	domain I	0.237023
V1089C	1089	1.46985	Intracellular	c-terminal	0.496075
Q486C	486	1.46971	Extracellular	domain III	0.349901
V1109P	1109	1.46931	Intracellular	c-terminal	0.508776
T725D	725	1.469	Intracellular	kinase	0.390641
N808R	808	1.46867	Intracellular	kinase	0.23998
C617T	617	1.46861	Extracellular	domain IV	0.30053
A1013H	1013	1.46824	Intracellular	c-terminal	0.439028
G729C	729	1.46748	Intracellular	kinase	0.11816
G514L	514	1.46724	Extracellular	domain IV	0.530458
C775Q	775	1.46636	Intracellular	kinase	0.350174
K80L	80	1.4663	Extracellular	domain I	0.418857
C307V	307	1.4656	Extracellular	domain II	0.218237
L267H	267	1.46549	Extracellular	domain II	0.27517
P192T	192	1.46504	Extracellular	domain II	0.578871
L79V	79	1.46485	Extracellular	domain I	0.275494
T725H	725	1.46414	Intracellular	kinase	0.451098
N996Q	996	1.46349	Intracellular	c-terminal	0.532463
K487T	487	1.46324	Extracellular	domain III	0.398421
L633T	633	1.46216	Extracellular	domain IV	0.383471
	106	1.46196	Extracellular	domain I	0.468717
F287E	287	1.46138	Extracellular	domain II	0.502088
P266M	266	1.46134	Extracellular	domain II	0.587061
F712I	712	1.45932	Intracellular	kinase	0.478248
T785M	785	1.45918	Intracellular	kinase	0.579305
R451M	451	1.45905	Extracellular	domain III	0.408814
L104S	104	1.45797	Extracellular	domain I	0.570767
R527K	527	1.45741	Extracellular	domain IV	0.58628
W951S	951	1.45732	Intracellular	kinase	0.585165
	474	1.457	Extracellular	domain III	0.544435
K500W	500	1.45698	Extracellular	domain III	0.246899
I809D	809	1.45578	Intracellular	kinase	0.295367
N493Y	493	1.45574	Extracellular	domain III	0.499348
P100A	100	1.45555	Extracellular	domain I	0.531712
G42E	42	1.45536	Extracellular	domain I	0.494836
L989P	989	1.45534	Intracellular	c-terminal	0.394553
L140W	140	1.45413	Extracellular	domain I	0.478817
Y316G	316	1.4535	Extracellular	domain II	0.588264
I569W	569	1.45325	Extracellular	domain IV	0.273897
N115T	115	1.45261	Extracellular	domain I	0.365541
N271L	271	1.45249	Extracellular	domain II	0.591511
R23H	23	1.45238	Extracellular	signal peptide	0.45992
F44V	44	1.45209	Extracellular	domain I	0.149367
V89T	89	1.45188	Extracellular	domain I	0.495603
N771V	771	1.45183	Intracellular	kinase	0.498111
G449L	449	1.45153	Extracellular	domain III	0.0782697
T263P	263	1.45076	Extracellular	domain II	0.50482
V616P	616	1.45068	Extracellular	domain IV	0.333882
R686T	686	1.45061	Intracellular	juxtamembrane	0.539892
I401H	401	1.45029	Extracellular	domain III	0.588264
N152I	152	1.44979	Extracellular	domain I	0.56677
L679G	679	1.44941	Intracellular	juxtamembrane	0.459696
S1190G	1190	1.44933	Intracellular	c-terminal	0.469864
E551Q	551	1.4488	Extracellular	domain IV	0.377128
G810Q	810	1.4483	Intracellular	kinase	0.142574
N182T	182	1.44807	Extracellular	domain I	0.583722
R531A	531	1.44712	Extracellular	domain IV	0.465835
P622D	622	1.44523	Extracellular	domain IV	0.553395
A840T	840	1.44516	Intracellular	kinase	0.526073
D1122M	1122	1.44479	Intracellular	c-terminal	0.553909
E114M	114	1.44448	Extracellular	domain I	0.511463
Q188F	188	1.44432	Extracellular	domain I	0.303378
Q1173E	1173	1.44404	Intracellular	c-terminal	0.578871
T892C	892	1.44362	Intracellular	kinase	0.551127
E257G	257	1.44349	Extracellular	domain II	0.577136
V659L	659	1.44303	Intracellular	transmembraine	0.368298
P389Y	389	1.44263	Extracellular	domain III	0.489937
K949R	949	1.44255	Intracellular	kinase	0.563523
V308P	308	1.44196	Extracellular	domain II	0.464701
F254H	254	1.44171	Extracellular	domain II	0.556118
G239Q	239	1.44158	Extracellular	domain II	0.26567
K360T	360	1.44146	Extracellular	domain III	0.343041
F287C	287	1.44133	Extracellular	domain II	0.383081
V774K	774	1.44079	Intracellular	kinase	0.317358
H615R	615	1.44018	Extracellular	domain IV	0.46274
V441F	441	1.43968	Extracellular	domain III	0.337012
K500S	500	1.43964	Extracellular	domain III	0.46166
N234T	234	1.43932	Extracellular	domain II	0.43066
T43H	43	1.43806	Extracellular	domain I	0.50138
N413Y	413	1.43801	Extracellular	domain III	0.507837
G185F	185	1.43779	Extracellular	domain I	0.452816
L778G	778	1.43673	Intracellular	kinase	0.566636
S1030L	1030	1.43632	Intracellular	c-terminal	0.568399
Q976D	976	1.43616	Intracellular	kinase	0.477361
K860I	860	1.43512	Intracellular	kinase	0.170808
N1053P	1053	1.4347	Intracellular	c-terminal	0.275314
R776K	776	1.43449	Intracellular	kinase	0.44795
T502W	502	1.43348	Extracellular	domain III	0.502143
F1023G	1023	1.43339	Intracellular	c-terminal	0.304573
S246F	246	1.43205	Extracellular	domain II	0.337012
I1060Y	1060	1.43195	Intracellular	c-terminal	0.554444
L51V	51	1.43193	Extracellular	domain I	0.476144
I918N	918	1.43182	Intracellular	kinase	0.418409
L1115A	1115	1.43155	Intracellular	c-terminal	0.458925
P1101L	1101	1.4295	Intracellular	c-terminal	0.103372
G485K	485	1.42913	Extracellular	domain III	0.418409
P3E	3	1.42909	Extracellular	signal peptide	0.56898
G1134R	1134	1.42887	Intracellular	c-terminal	0.457834
N473R	473	1.42885	Extracellular	domain III	0.503726
E1062H	1062	1.42858	Intracellular	c-terminal	0.560329
R962F	962	1.42832	Intracellular	kinase	0.581211
I938C	938	1.42808	Intracellular	kinase	0.0927514
F1086P	1086	1.42703	Intracellular	c-terminal	0.536608
F287W	287	1.42685	Extracellular	domain II	0.529475
R776L	776	1.42667	Intracellular	kinase	0.440337
T1145K	1145	1.42617	Intracellular	c-terminal	0.588763
D171P	171	1.4257	Extracellular	domain I	0.402626
W1157Q	1157	1.4257	Intracellular	c-terminal	0.439888
N603T	603	1.42563	Extracellular	domain IV	0.499348
V279S	279	1.42559	Extracellular	domain II	0.469242
Y117I	117	1.42427	Extracellular	domain I	0.523522
S811V	811	1.42388	Intracellular	kinase	0.139761
S1162E	1162	1.42379	Intracellular	c-terminal	0.520265
P589C	589	1.42371	Extracellular	domain IV	0.433521
E746G	746	1.42234	Intracellular	kinase	0.352153
A1132D	1132	1.42211	Intracellular	c-terminal	0.459153
K487D	487	1.4221	Extracellular	domain III	0.206456
C260D	260	1.42193	Extracellular	domain II	0.585954
G1185W	1185	1.42171	Intracellular	c-terminal	0.437886
D916M	916	1.42037	Intracellular	kinase	0.46638
H145L	145	1.41987	Extracellular	domain I	0.566803
R670Y	670	1.41874	Intracellular	juxtamembrane	0.501466
L1139V	1139	1.41816	Intracellular	c-terminal	0.566183
S193M	193	1.41782	Extracellular	domain II	0.182116
L1087Y	1087	1.41742	Intracellular	c-terminal	0.478494
L747H	747	1.41724	Intracellular	kinase	0.0890104
P644S	644	1.4172	Extracellular	domain IV	0.335566
N1043W	1043	1.41661	Intracellular	c-terminal	0.387727
A611D	611	1.41554	Extracellular	domain IV	0.471046
Q504P	504	1.4155	Extracellular	domain IV	0.476778
Q32R	32	1.41475	Extracellular	domain I	0.288887
D256H	256	1.41442	Extracellular	domain II	0.521188
T638H	638	1.4139	Extracellular	domain IV	0.31136
I953R	953	1.41378	Intracellular	kinase	0.231663
D1014W	1014	1.41353	Intracellular	c-terminal	0.571974
C636W	636	1.41344	Extracellular	domain IV	0.128762
H835F	835	1.4131	Intracellular	kinase	0.558628
P1183V	1183	1.41253	Intracellular	c-terminal	0.27713
M881T	881	1.41235	Intracellular	kinase	0.456231
C329H	329	1.41209	Extracellular	domain II	0.488402
Y270C	270	1.41144	Extracellular	domain II	0.196102
M908N	908	1.41142	Intracellular	kinase	0.491226
Y125L	125	1.41137	Extracellular	domain I	0.465916
S484Q	484	1.411	Extracellular	domain III	0.519214
V616H	616	1.41093	Extracellular	domain IV	0.559768
N1094L	1094	1.41061	Intracellular	c-terminal	0.355455
A289D	289	1.41041	Extracellular	domain II	0.143916
L1017T	1017	1.41	Intracellular	c-terminal	0.350228
H621V	621	1.40938	Extracellular	domain IV	0.393265
L1001W	1001	1.40918	Intracellular	c-terminal	0.304718
W1157H	1157	1.40894	Intracellular	c-terminal	0.465916
Y285L	285	1.40884	Extracellular	domain II	0.522958
I643G	643	1.40878	Extracellular	domain IV	0.566183
F1207E	1207	1.40877	Intracellular	c-terminal	0.433293
T1141V	1141	1.4087	Intracellular	c-terminal	0.484323
Y978R	978	1.40843	Intracellular	kinase	0.594835
E548M	548	1.40826	Extracellular	domain IV	0.572452
T751R	751	1.40755	Intracellular	kinase	0.348746
R889S	889	1.40702	Intracellular	kinase	0.476245
P1144Q	1144	1.40691	Intracellular	c-terminal	0.577849
D458N	458	1.40592	Extracellular	domain III	0.564837
L828H	828	1.40571	Intracellular	kinase	0.369972
G635P	635	1.40567	Extracellular	domain IV	0.334342
K129T	129	1.4053	Extracellular	domain I	0.474429
S177H	177	1.40503	Extracellular	domain I	0.435973
C231H	231	1.40471	Extracellular	domain II	0.534435
C506V	506	1.40402	Extracellular	domain IV	0.554273
R889Y	889	1.4039	Intracellular	kinase	0.38562
Q235A	235	1.40378	Extracellular	domain II	0.567134
V674T	674	1.40373	Intracellular	juxtamembrane	0.425384
Y1069E	1069	1.40291	Intracellular	c-terminal	0.0972534
A743H	743	1.40212	Intracellular	kinase	0.56376
H507T	507	1.40186	Extracellular	domain IV	0.558974
P741L	741	1.40181	Intracellular	kinase	0.367497
M176W	176	1.40001	Extracellular	domain I	0.113599
A755F	755	1.39837	Intracellular	kinase	0.552252
P1136H	1136	1.39827	Intracellular	c-terminal	0.529591
Q684Y	684	1.39763	Intracellular	juxtamembrane	0.358732
N756M	756	1.3976	Intracellular	kinase	0.594629
C582A	582	1.39753	Extracellular	domain IV	0.282689
Q486K	486	1.39695	Extracellular	domain III	0.16228
P195S	195	1.39677	Extracellular	domain II	0.389155
L703H	703	1.39612	Intracellular	juxtamembrane	0.124436
H773E	773	1.39571	Intracellular	kinase	0.575787
C337S	337	1.39521	Extracellular	domain III	0.289441
E97W	97	1.39506	Extracellular	domain I	0.221736
P772G	772	1.39499	Intracellular	kinase	0.247675
M567Q	567	1.39452	Extracellular	domain IV	0.585316
T241N	241	1.39379	Extracellular	domain II	0.496851
E344I	344	1.39376	Extracellular	domain III	0.204323
V1200T	1200	1.39212	Intracellular	c-terminal	0.471302
F436T	436	1.39203	Extracellular	domain III	0.513909
I1208N	1208	1.39186	Intracellular	c-terminal	0.395531
C194A	194	1.39159	Extracellular	domain II	0.351022
A1155W	1155	1.39137	Intracellular	c-terminal	0.589102
Y275W	275	1.39134	Extracellular	domain II	0.355947
V301T	301	1.39106	Extracellular	domain II	0.400833
L144Y	144	1.39101	Extracellular	domain I	0.308697
F1151E	1151	1.3903	Intracellular	c-terminal	0.532381
G63N	63	1.39003	Extracellular	domain I	0.546729
K431L	431	1.38939	Extracellular	domain III	0.459649
L815T	815	1.38896	Intracellular	kinase	0.512424
Q894A	894	1.3886	Intracellular	kinase	0.547958
D1003Q	1003	1.38813	Intracellular	c-terminal	0.548326
G874I	874	1.38797	Intracellular	kinase	0.567367
T402R	402	1.3875	Extracellular	domain III	0.461035
S784F	784	1.38731	Intracellular	kinase	0.517232
N771L	771	1.38676	Intracellular	kinase	0.118943
A839D	839	1.38644	Intracellular	kinase	0.516432
N578D	578	1.38631	Extracellular	domain IV	0.570866
S720V	720	1.38572	Intracellular	kinase	0.57633
P1027W	1027	1.38568	Intracellular	c-terminal	0.51589
G1054Y	1054	1.38561	Intracellular	c-terminal	0.566622
K1188T	1188	1.38514	Intracellular	c-terminal	0.512624
E561T	561	1.38507	Extracellular	domain IV	0.523884
L249C	249	1.38466	Extracellular	domain II	0.475399
G588A	588	1.38455	Extracellular	domain IV	0.267508
N355F	355	1.38382	Extracellular	domain III	0.578665
C307Y	307	1.38341	Extracellular	domain II	0.448698
Q188P	188	1.38333	Extracellular	domain I	0.560616
Q982R	982	1.38297	Intracellular	c-terminal	0.498111
I1165R	1165	1.38291	Intracellular	c-terminal	0.250751
G242P	242	1.38256	Extracellular	domain II	0.581592
M600Y	600	1.38216	Extracellular	domain IV	0.409037
L933W	933	1.38105	Intracellular	kinase	0.560238
T993G	993	1.38087	Intracellular	c-terminal	0.468574
D984L	984	1.37937	Intracellular	c-terminal	0.408814
L1167A	1167	1.37898	Intracellular	c-terminal	0.586759
S1081H	1081	1.37811	Intracellular	c-terminal	0.184938
I1018E	1018	1.37746	Intracellular	c-terminal	0.528564
T34H	34	1.37665	Extracellular	domain I	0.495603
L249I	249	1.37595	Extracellular	domain II	0.483329
A647Q	647	1.37571	Intracellular	transmembraine	0.427242
Q1020A	1020	1.37563	Intracellular	c-terminal	0.218869
V651K	651	1.37553	Intracellular	transmembraine	0.218869
R297M	297	1.3755	Extracellular	domain II	0.594805
Q432R	432	1.37548	Extracellular	domain III	0.522676
V717R	717	1.37506	Intracellular	kinase	0.527653
Q504C	504	1.37484	Extracellular	domain IV	0.472138
I401Y	401	1.37475	Extracellular	domain III	0.487976
K745I	745	1.37447	Intracellular	kinase	0.570754
K949T	949	1.37368	Intracellular	kinase	0.0890104
I213D	213	1.37366	Extracellular	domain II	0.572909
E27G	27	1.37344	Extracellular	domain I	0.532532
K609D	609	1.37302	Extracellular	domain IV	0.568098
R1031E	1031	1.37302	Intracellular	c-terminal	0.581044
L210N	210	1.37297	Extracellular	domain II	0.5416
A202M	202	1.37224	Extracellular	domain II	0.469232
S720N	720	1.37221	Intracellular	kinase	0.193669
L11V	11	1.37199	Extracellular	signal peptide	0.566073
P1114V	1114	1.37163	Intracellular	c-terminal	0.582605
A1048P	1048	1.37159	Intracellular	c-terminal	0.448069
A289T	289	1.37158	Extracellular	domain II	0.102156
G503D	503	1.37152	Extracellular	domain III	0.216468
P192C	192	1.3704	Extracellular	domain II	0.554745
E634R	634	1.3704	Extracellular	domain IV	0.369717
A1040R	1040	1.36999	Intracellular	c-terminal	0.580163
L140C	140	1.36945	Extracellular	domain I	0.588264
A7L	7	1.36936	Extracellular	signal peptide	0.592683
K806G	806	1.3691	Intracellular	kinase	0.554745
K284D	284	1.36907	Extracellular	domain II	0.430939
E142M	142	1.36906	Extracellular	domain I	0.504989
A1013P	1013	1.36903	Intracellular	c-terminal	0.566268
E59T	59	1.36875	Extracellular	domain I	0.589214
P644F	644	1.36853	Extracellular	domain IV	0.33396
G863S	863	1.36847	Intracellular	kinase	0.539146
D1168W	1168	1.36768	Intracellular	c-terminal	0.558674
V89D	89	1.36752	Extracellular	domain I	0.528208
V60Q	60	1.36709	Extracellular	domain I	0.166739
N1107V	1107	1.36647	Intracellular	c-terminal	0.583822
I91S	91	1.36523	Extracellular	domain I	0.46166
K716Y	716	1.36474	Intracellular	kinase	0.12837
P622I	622	1.36472	Extracellular	domain IV	0.546875
K713G	713	1.36458	Intracellular	kinase	0.346195
G449I	449	1.36418	Extracellular	domain III	0.241892
E97S	97	1.36352	Extracellular	domain I	0.487122
K346F	346	1.36345	Extracellular	domain III	0.497045
L792D	792	1.36329	Intracellular	kinase	0.281057
G796H	796	1.36088	Intracellular	kinase	0.355754
L156A	156	1.3603	Extracellular	domain I	0.182232
P192F	192	1.36027	Extracellular	domain II	0.218773
P1019L	1019	1.36025	Intracellular	c-terminal	0.592496
G465M	465	1.36004	Extracellular	domain III	0.537942
K226T	226	1.35993	Extracellular	domain II	0.498415
G1022M	1022	1.35975	Intracellular	c-terminal	0.123824
	854	1.35948	Intracellular	kinase	0.555293
G449R	449	1.35936	Extracellular	domain III	0.0841512
N540Y	540	1.35923	Extracellular	domain IV	0.554745
T854P	854	1.35866	Intracellular	kinase	0.56078
P936L	936	1.35863	Intracellular	kinase	0.288485
Q486L	486	1.3583	Extracellular	domain III	0.303006
A310Y	310	1.35785	Extracellular	domain II	0.283523
C636Y	636	1.3571	Extracellular	domain IV	0.0867613
D458M	458	1.35701	Extracellular	domain III	0.484181
E551F	551	1.35652	Extracellular	domain IV	0.468981
L249N	249	1.35624	Extracellular	domain II	0.455671
T446Y	446	1.35623	Extracellular	domain III	0.456582
V292I	292	1.35593	Extracellular	domain II	0.406165
A120L	120	1.35558	Extracellular	domain I	0.576572
D1063Y	1063	1.35554	Intracellular	c-terminal	0.581947
T43A	43	1.35528	Extracellular	domain I	0.535773
Y299A	299	1.35476	Extracellular	domain II	0.544622
E421W	421	1.35427	Extracellular	domain III	0.385727
Y125V	125	1.3538	Extracellular	domain I	0.555521
K29L	29	1.35367	Extracellular	domain I	0.0550977
	1090	1.3534	Intracellular	c-terminal	0.310691
C326R	326	1.35282	Extracellular	domain II	0.45884
V1089Q	1089	1.3525	Intracellular	c-terminal	0.482231
I167A	167	1.35231	Extracellular	domain I	0.589159
C539V	539	1.35227	Extracellular	domain IV	0.511767
K489S	489	1.35201	Extracellular	domain III	0.517232
A1048R	1048	1.35198	Intracellular	c-terminal	0.584567
F287G	287	1.35132	Extracellular	domain II	0.431305
T903G	903	1.35085	Intracellular	kinase	0.56649
G721P	721	1.35042	Intracellular	kinase	0.556258
D537W	537	1.35017	Extracellular	domain IV	0.390263
N473S	473	1.35009	Extracellular	domain III	0.467583
T363S	363	1.34946	Extracellular	domain III	0.49952
M111W	111	1.34914	Extracellular	domain I	0.546009
D460K	460	1.349	Extracellular	domain III	0.453039
C506N	506	1.34898	Extracellular	domain IV	0.585069
D1012T	1012	1.34867	Intracellular	c-terminal	0.395531
I214D	214	1.34866	Extracellular	domain II	0.559251
N413V	413	1.34771	Extracellular	domain III	0.583822
I809H	809	1.34761	Intracellular	kinase	0.532532
N110E	110	1.3473	Extracellular	domain I	0.408319
P195Q	195	1.34723	Extracellular	domain II	0.528641
D956F	956	1.34713	Intracellular	kinase	0.593261
A1048H	1048	1.34704	Intracellular	c-terminal	0.434107
N175C	175	1.34681	Extracellular	domain I	0.410932
F44T	44	1.34662	Extracellular	domain I	0.527389
M178K	178	1.34646	Extracellular	domain I	0.198351
L1034Y	1034	1.34567	Intracellular	c-terminal	0.597555
Q235E	235	1.34563	Extracellular	domain II	0.227548
N1107H	1107	1.3456	Intracellular	c-terminal	0.475399
E114A	114	1.34536	Extracellular	domain I	0.565796
R377N	377	1.34484	Extracellular	domain III	0.577335
H893E	893	1.34424	Intracellular	kinase	0.52583
E102T	102	1.34351	Extracellular	domain I	0.463932
S380Q	380	1.34343	Extracellular	domain III	0.502084
P992C	992	1.34329	Intracellular	c-terminal	0.504719
D1175K	1175	1.34324	Intracellular	c-terminal	0.543731
G322H	322	1.34313	Extracellular	domain II	0.543337
C232F	232	1.34288	Extracellular	domain II	0.574343
P794Y	794	1.34274	Intracellular	kinase	0.573488
S447E	447	1.34196	Extracellular	domain III	0.291705
R108M	108	1.34192	Extracellular	domain I	0.506284
T502D	502	1.34174	Extracellular	domain III	0.558312
K489R	489	1.3416	Extracellular	domain III	0.588317
P281C	281	1.34123	Extracellular	domain II	0.363452
P332Q	332	1.34092	Extracellular	domain II	0.574086
G449P	449	1.34028	Extracellular	domain III	0.237992
N56W	56	1.34027	Extracellular	domain I	0.469282
P1136I	1136	1.34013	Intracellular	c-terminal	0.275494
H183T	183	1.34011	Extracellular	domain I	0.517031
L144E	144	1.33913	Extracellular	domain I	0.408322
S35G	35	1.33863	Extracellular	domain I	0.579452
L792Q	792	1.33849	Intracellular	kinase	0.322094
	572	1.33794	Extracellular	domain IV	0.361387
A237Q	237	1.33783	Extracellular	domain II	0.24812
C311G	311	1.3376	Extracellular	domain II	0.181401
D916K	916	1.33757	Intracellular	kinase	0.180788
K754Q	754	1.33748	Intracellular	kinase	0.129689
G1103A	1103	1.33695	Intracellular	c-terminal	0.324944
Y471M	471	1.33692	Extracellular	domain III	0.562549
N493L	493	1.33674	Extracellular	domain III	0.12837
A1076D	1076	1.33625	Intracellular	c-terminal	0.554791
N1053S	1053	1.33557	Intracellular	c-terminal	0.51359
E317L	317	1.33552	Extracellular	domain II	0.554544
K1160R	1160	1.33482	Intracellular	c-terminal	0.444282
C539I	539	1.33473	Extracellular	domain IV	0.577849
I965L	965	1.33465	Intracellular	kinase	0.581826
I953P	953	1.33451	Intracellular	kinase	0.482814
H507Q	507	1.33413	Extracellular	domain IV	0.587779
K716G	716	1.33333	Intracellular	kinase	0.522944
E709R	709	1.33326	Intracellular	kinase	0.295923
P296D	296	1.33232	Extracellular	domain II	0.541423
F961M	961	1.3311	Intracellular	kinase	0.437365
E1015C	1015	1.33103	Intracellular	c-terminal	0.588781
I1050P	1050	1.33072	Intracellular	c-terminal	0.591725
K642W	642	1.3307	Extracellular	domain IV	0.589772
Q849I	849	1.32997	Intracellular	kinase	0.426413
M908L	908	1.32989	Intracellular	kinase	0.555102
C775N	775	1.32939	Intracellular	kinase	0.172877
	691	1.32912	Intracellular	juxtamembrane	0.544074
G1161W	1161	1.32812	Intracellular	c-terminal	0.582605
T1029C	1029	1.32775	Intracellular	c-terminal	0.50482
P154C	154	1.32753	Extracellular	domain I	0.435661
D522T	522	1.32721	Extracellular	domain IV	0.413474
Q787R	787	1.32696	Intracellular	kinase	0.348831
T1141N	1141	1.32655	Intracellular	c-terminal	0.492316
V148Q	148	1.3264	Extracellular	domain I	0.509198
N234P	234	1.32614	Extracellular	domain II	0.594835
I1018V	1018	1.32605	Intracellular	c-terminal	0.537072
I91P	91	1.32543	Extracellular	domain I	0.570767
E906K	906	1.3252	Intracellular	kinase	0.295152
A864H	864	1.32519	Intracellular	kinase	0.312897
N466H	466	1.32513	Extracellular	domain III	0.277192
A17H	17	1.32442	Extracellular	signal peptide	0.579305
Q486G	486	1.32424	Extracellular	domain III	0.372179
G652L	652	1.32397	Intracellular	transmembraine	0.47709
T785G	785	1.32294	Intracellular	kinase	0.571688
I809Q	809	1.32294	Intracellular	kinase	0.266551
S220Q	220	1.32226	Extracellular	domain II	0.570145
H1156M	1156	1.32212	Intracellular	c-terminal	0.498882
I213K	213	1.32171	Extracellular	domain II	0.182192
H590S	590	1.32169	Extracellular	domain IV	0.462513
C362G	362	1.32138	Extracellular	domain III	0.573488
M176S	176	1.3204	Extracellular	domain I	0.583796
P560E	560	1.32034	Extracellular	domain IV	0.5212
K478R	478	1.31981	Extracellular	domain III	0.581048
A859Q	859	1.31974	Intracellular	kinase	0.505993
A313M	313	1.31964	Extracellular	domain II	0.174579
K716W	716	1.31868	Intracellular	kinase	0.418409
K708C	708	1.3184	Intracellular	kinase	0.567367
Q235Y	235	1.31823	Extracellular	domain II	0.454262
E142P	142	1.31804	Extracellular	domain I	0.572546
L844C	844	1.31783	Intracellular	kinase	0.525282
N175P	175	1.31616	Extracellular	domain I	0.588317
M952F	952	1.31601	Intracellular	kinase	0.345652
Y626I	626	1.31549	Extracellular	domain IV	0.529382
I371R	371	1.31499	Extracellular	domain III	0.589159
S784M	784	1.31478	Intracellular	kinase	0.591287
R297I	297	1.31475	Extracellular	domain II	0.502442
Q435V	435	1.31455	Extracellular	domain III	0.418857
K538R	538	1.31402	Extracellular	domain IV	0.57969
A86Y	86	1.31386	Extracellular	domain I	0.485589
V607K	607	1.31212	Extracellular	domain IV	0.503551
Y1016D	1016	1.312	Intracellular	c-terminal	0.119007
I491V	491	1.31188	Extracellular	domain III	0.539482
Y316L	316	1.31166	Extracellular	domain II	0.554907
H433Q	433	1.31137	Extracellular	domain III	0.432986
T1032A	1032	1.31075	Intracellular	c-terminal	0.480709
Q504T	504	1.31038	Extracellular	domain IV	0.388342
K960C	960	1.30998	Intracellular	kinase	0.543731
K479Y	479	1.3096	Extracellular	domain III	0.326269
	759	1.30944	Intracellular	kinase	0.301891
G449D	449	1.30923	Extracellular	domain III	0.150806
E734H	734	1.30841	Intracellular	kinase	0.591287
N152M	152	1.30807	Extracellular	domain I	0.561959
S969C	969	1.30796	Intracellular	kinase	0.208424
G8L	8	1.30765	Extracellular	signal peptide	0.444838
Y610P	610	1.30748	Extracellular	domain IV	0.347941
C636L	636	1.30724	Extracellular	domain IV	0.386354
S437V	437	1.30629	Extracellular	domain III	0.199812
L814G	814	1.30624	Intracellular	kinase	0.592496
E496M	496	1.30608	Extracellular	domain III	0.279232
G322A	322	1.30547	Extracellular	domain II	0.492605
H1156W	1156	1.30506	Intracellular	c-terminal	0.56898
P934S	934	1.30489	Intracellular	kinase	0.391033
E204Y	204	1.30484	Extracellular	domain II	0.584442
T488Q	488	1.30438	Extracellular	domain III	0.583722
L760Y	760	1.30436	Intracellular	kinase	0.503624
W516G	516	1.30407	Extracellular	domain IV	0.379223
A353M	353	1.30374	Extracellular	domain III	0.529475
R686Y	686	1.30345	Intracellular	juxtamembrane	0.166869
C582W	582	1.30211	Extracellular	domain IV	0.140896
Y1125M	1125	1.30211	Intracellular	c-terminal	0.579305
Q504N	504	1.30177	Extracellular	domain IV	0.527389
R533W	533	1.30141	Extracellular	domain IV	0.51313
L778Q	778	1.30123	Intracellular	kinase	0.574414
P641T	641	1.30118	Extracellular	domain IV	0.539574
L887C	887	1.30114	Intracellular	kinase	0.561573
G810D	810	1.30075	Intracellular	kinase	0.491226
E59M	59	1.30006	Extracellular	domain I	0.567991
R527G	527	1.29992	Extracellular	domain IV	0.464465
H672T	672	1.29834	Intracellular	juxtamembrane	0.471444
P564V	564	1.29811	Extracellular	domain IV	0.58808
R222N	222	1.29787	Extracellular	domain II	0.574088
R222F	222	1.29757	Extracellular	domain II	0.437116
E1015P	1015	1.29698	Intracellular	c-terminal	0.48607
Y915M	915	1.29684	Intracellular	kinase	0.415887
V1200F	1200	1.29673	Intracellular	c-terminal	0.114151
M793D	793	1.29631	Intracellular	kinase	0.472542
N468A	468	1.29543	Extracellular	domain III	0.502088
E1180Q	1180	1.29515	Intracellular	c-terminal	0.371433
C362I	362	1.29319	Extracellular	domain III	0.594591
Q820V	820	1.29289	Intracellular	kinase	0.319847
K708P	708	1.29245	Intracellular	kinase	0.413995
S492I	492	1.29233	Extracellular	domain III	0.539078
D314V	314	1.29229	Extracellular	domain II	0.586876
Y1125P	1125	1.29215	Intracellular	c-terminal	0.556093
L453C	453	1.29202	Extracellular	domain III	0.593273
L1017A	1017	1.29178	Intracellular	c-terminal	0.5703
E519S	519	1.29165	Extracellular	domain IV	0.585799
E455S	455	1.28986	Extracellular	domain III	0.583683
H850W	850	1.28984	Intracellular	kinase	0.210989
C1146K	1146	1.28971	Intracellular	c-terminal	0.385485
S1166W	1166	1.28941	Intracellular	c-terminal	0.547019
G1022H	1022	1.28933	Intracellular	c-terminal	0.425626
Y869V	869	1.289	Intracellular	kinase	0.516597
E1004V	1004	1.28894	Intracellular	c-terminal	0.541097
E922A	922	1.28855	Intracellular	kinase	0.549885
C539L	539	1.28836	Extracellular	domain IV	0.509003
L692R	692	1.28791	Intracellular	juxtamembrane	0.583722
K1099Y	1099	1.2875	Intracellular	c-terminal	0.590963
E762S	762	1.28731	Intracellular	kinase	0.351792
D256M	256	1.28722	Extracellular	domain II	0.430939
A313H	313	1.28676	Extracellular	domain II	0.367632
A118H	118	1.28627	Extracellular	domain I	0.58628
E746T	746	1.28621	Intracellular	kinase	0.0376829
V738S	738	1.28586	Intracellular	kinase	0.464091
D1051S	1051	1.28557	Intracellular	c-terminal	0.540073
D1008T	1008	1.28507	Intracellular	c-terminal	0.496682
	340	1.28438	Extracellular	domain III	0.540657
I106L	106	1.28389	Extracellular	domain I	0.481179
R962I	962	1.28354	Intracellular	kinase	0.569081
G729A	729	1.2834	Intracellular	kinase	0.161684
A955V	955	1.28336	Intracellular	kinase	0.51589
L62C	62	1.28333	Extracellular	domain I	0.507868
H507N	507	1.28284	Extracellular	domain IV	0.419795
G721S	721	1.28247	Intracellular	kinase	0.41502
P1059H	1059	1.2824	Intracellular	c-terminal	0.578871
G930Q	930	1.28221	Intracellular	kinase	0.480492
P195M	195	1.28194	Extracellular	domain II	0.594835
G598P	598	1.28122	Extracellular	domain IV	0.143916
M971A	971	1.28073	Intracellular	kinase	0.375205
E400F	400	1.28045	Extracellular	domain III	0.485806
L1115K	1115	1.2804	Intracellular	c-terminal	0.141017
C329T	329	1.27982	Extracellular	domain II	0.256834
E97Y	97	1.27964	Extracellular	domain I	0.512118
L450I	450	1.27938	Extracellular	domain III	0.576572
I715W	715	1.27905	Intracellular	kinase	0.555521
F997D	997	1.27883	Intracellular	c-terminal	0.275691
N493F	493	1.27867	Extracellular	domain III	0.283021
G983N	983	1.27858	Intracellular	c-terminal	0.131648
Y727E	727	1.2782	Intracellular	kinase	0.581826
D1003G	1003	1.27764	Intracellular	c-terminal	0.491226
I946H	946	1.27749	Intracellular	kinase	0.511908
S720R	720	1.2771	Intracellular	kinase	0.323926
H1111V	1111	1.27699	Intracellular	c-terminal	0.585218
C326Q	326	1.27422	Extracellular	domain II	0.418705
T397Q	397	1.2741	Extracellular	domain III	0.513909
E1005C	1005	1.27371	Intracellular	c-terminal	0.502088
A289E	289	1.27365	Extracellular	domain II	0.216753
F1151R	1151	1.27326	Intracellular	c-terminal	0.502299
Y998A	998	1.27291	Intracellular	c-terminal	0.452504
E746F	746	1.27264	Intracellular	kinase	0.216251
L267E	267	1.27246	Extracellular	domain II	0.242764
D256V	256	1.2723	Extracellular	domain II	0.34741
	798	1.27148	Intracellular	kinase	0.38636
N528K	528	1.27095	Extracellular	domain IV	0.406436
S1064P	1064	1.27056	Intracellular	c-terminal	0.476778
S464L	464	1.27045	Extracellular	domain III	0.559768
E1079G	1079	1.2704	Intracellular	c-terminal	0.536552
Q1174D	1174	1.27018	Intracellular	c-terminal	0.478244
D984W	984	1.27011	Intracellular	c-terminal	0.426413
I744M	744	1.26978	Intracellular	kinase	0.0988054
E45V	45	1.26974	Extracellular	domain I	0.537765
M1002H	1002	1.26967	Intracellular	c-terminal	0.594805
Y1016G	1016	1.26945	Intracellular	c-terminal	0.537664
P296Y	296	1.26903	Extracellular	domain II	0.288516
	630	1.269	Extracellular	domain IV	0.535571
V599H	599	1.26865	Extracellular	domain IV	0.063936
P596R	596	1.26861	Extracellular	domain IV	0.543982
S452F	452	1.26861	Extracellular	domain III	0.449404
C232K	232	1.26845	Extracellular	domain II	0.5909
F150M	150	1.26816	Extracellular	domain I	0.540657
Y610R	610	1.26813	Extracellular	domain IV	0.112622
G627I	627	1.26758	Extracellular	domain IV	0.424653
G449N	449	1.26757	Extracellular	domain III	0.222086
C326G	326	1.26753	Extracellular	domain II	0.451305
K478V	478	1.26753	Extracellular	domain III	0.265183
I780A	780	1.26749	Intracellular	kinase	0.489893
N338R	338	1.26728	Extracellular	domain III	0.579045
I918F	918	1.26707	Intracellular	kinase	0.309374
N110F	110	1.26643	Extracellular	domain I	0.458925
Q787Y	787	1.26637	Intracellular	kinase	0.482065
Y1016R	1016	1.26612	Intracellular	c-terminal	0.545632
P589T	589	1.26606	Extracellular	domain IV	0.184805
L730G	730	1.26548	Intracellular	kinase	0.575621
A92G	92	1.26508	Extracellular	domain I	0.481844
Y978S	978	1.26477	Intracellular	kinase	0.593327
D522H	522	1.26453	Extracellular	domain IV	0.547916
N234M	234	1.26412	Extracellular	domain II	0.474588
G434R	434	1.26382	Extracellular	domain III	0.138032
A822G	822	1.26377	Intracellular	kinase	0.516475
V1010N	1010	1.26325	Intracellular	c-terminal	0.333882
V592Y	592	1.26323	Extracellular	domain IV	0.444773
N578Q	578	1.26309	Extracellular	domain IV	0.553221
E66Q	66	1.26288	Extracellular	domain I	0.49171
V802G	802	1.2627	Intracellular	kinase	0.581426
T1141Y	1141	1.26237	Intracellular	c-terminal	0.420178
D368L	368	1.26198	Extracellular	domain III	0.447395
P1144E	1144	1.26169	Intracellular	c-terminal	0.424192
C515A	515	1.2614	Extracellular	domain IV	0.447083
L249S	249	1.26103	Extracellular	domain II	0.448698
K327R	327	1.26091	Extracellular	domain II	0.580939
K949V	949	1.26085	Intracellular	kinase	0.594835
I966E	966	1.26058	Intracellular	kinase	0.51139
K294R	294	1.26037	Extracellular	domain II	0.378703
S924C	924	1.26035	Intracellular	kinase	0.566732
S511Q	511	1.26008	Extracellular	domain IV	0.342761
H47S	47	1.25992	Extracellular	domain I	0.57485
T710Y	710	1.25945	Intracellular	kinase	0.469242
C636F	636	1.25892	Extracellular	domain IV	0.0817355
S169F	169	1.25892	Extracellular	domain I	0.458891
I490Q	490	1.25852	Extracellular	domain III	0.522958
I91Y	91	1.25851	Extracellular	domain I	0.588821
A597I	597	1.25802	Extracellular	domain IV	0.378575
A653E	653	1.2576	Intracellular	transmembraine	0.460024
T678P	678	1.25726	Intracellular	juxtamembrane	0.508599
R962K	962	1.25706	Intracellular	kinase	0.595784
Q52W	52	1.25704	Extracellular	domain I	0.547916
C591E	591	1.25692	Extracellular	domain IV	0.472659
K500F	500	1.25601	Extracellular	domain III	0.502599
N298C	298	1.2557	Extracellular	domain II	0.539892
C240L	240	1.25559	Extracellular	domain II	0.602182
C31T	31	1.25455	Extracellular	domain I	0.553594
M881W	881	1.25413	Intracellular	kinase	0.478325
K949N	949	1.25394	Intracellular	kinase	0.529238
I394N	394	1.25356	Extracellular	domain III	0.505855
P772I	772	1.25252	Intracellular	kinase	0.164719
L907V	907	1.25238	Intracellular	kinase	0.501862
L1038T	1038	1.25212	Intracellular	c-terminal	0.563243
V1200M	1200	1.25199	Intracellular	c-terminal	0.474046
V30K	30	1.25072	Extracellular	domain I	0.38794
L122F	122	1.25055	Extracellular	domain I	0.543337
I981Y	981	1.2504	Intracellular	c-terminal	0.191466
Y1069N	1069	1.25017	Intracellular	c-terminal	0.424032
C329E	329	1.24939	Extracellular	domain II	0.283394
S784V	784	1.24909	Intracellular	kinase	0.485589
C617Q	617	1.24855	Extracellular	domain IV	0.142454
K929D	929	1.24827	Intracellular	kinase	0.570767
G288V	288	1.24749	Extracellular	domain II	0.499561
A86R	86	1.24749	Extracellular	domain I	0.442045
Q163G	163	1.24715	Extracellular	domain I	0.506397
R224K	224	1.24705	Extracellular	domain II	0.561095
I351E	351	1.24695	Extracellular	domain III	0.0893602
Y727M	727	1.24688	Intracellular	kinase	0.490246
E102D	102	1.24679	Extracellular	domain I	0.183209
N444C	444	1.24674	Extracellular	domain III	0.581592
A1040T	1040	1.2466	Intracellular	c-terminal	0.492316
Q218D	218	1.2464	Extracellular	domain II	0.566622
G449Q	449	1.24566	Extracellular	domain III	0.0584889
K328P	328	1.24562	Extracellular	domain II	0.20556
T847D	847	1.24514	Intracellular	kinase	0.574645
K708S	708	1.24509	Intracellular	kinase	0.585954
V61I	61	1.24478	Extracellular	domain I	0.504989
F172Y	172	1.24373	Extracellular	domain I	0.50482
E865V	865	1.2436	Intracellular	kinase	0.586052
I918G	918	1.24254	Intracellular	kinase	0.561959
T382C	382	1.2424	Extracellular	domain III	0.31438
G63A	63	1.24237	Extracellular	domain I	0.559692
I981M	981	1.24229	Intracellular	c-terminal	0.269011
R836L	836	1.24221	Intracellular	kinase	0.570767
K467F	467	1.24213	Extracellular	domain III	0.358817
P753N	753	1.24199	Intracellular	kinase	0.543731
K189Q	189	1.24183	Extracellular	domain II	0.566732
A743V	743	1.24128	Intracellular	kinase	0.586326
S768Y	768	1.24126	Intracellular	kinase	0.277738
D1127V	1127	1.24121	Intracellular	c-terminal	0.538181
R138P	138	1.2411	Extracellular	domain I	0.599225
N466A	466	1.24056	Extracellular	domain III	0.371179
V1133R	1133	1.2404	Intracellular	c-terminal	0.117514
P1144K	1144	1.24017	Intracellular	c-terminal	0.585954
D1083A	1083	1.23979	Intracellular	c-terminal	0.469864
G532V	532	1.23925	Extracellular	domain IV	0.515002
G283I	283	1.23913	Extracellular	domain II	0.513909
I646E	646	1.23842	Intracellular	transmembraine	0.455259
D393L	393	1.23839	Extracellular	domain III	0.140852
H1163L	1163	1.23833	Intracellular	c-terminal	0.516748
G495F	495	1.23822	Extracellular	domain III	0.594915
C523I	523	1.23764	Extracellular	domain IV	0.533358
P512A	512	1.23741	Extracellular	domain IV	0.59602
K593L	593	1.23703	Extracellular	domain IV	0.552451
I953C	953	1.237	Intracellular	kinase	0.547063
E931F	931	1.23684	Intracellular	kinase	0.357896
T1141A	1141	1.2362	Intracellular	c-terminal	0.16816
Q432L	432	1.23612	Extracellular	domain III	0.433521
I953L	953	1.23598	Intracellular	kinase	0.497771
K593H	593	1.23566	Extracellular	domain IV	0.0583257
V336P	336	1.23509	Extracellular	domain III	0.506558
V323L	323	1.23492	Extracellular	domain II	0.591312
Q435S	435	1.23427	Extracellular	domain III	0.432444
N826L	826	1.23409	Intracellular	kinase	0.482065
S1204E	1204	1.23403	Intracellular	c-terminal	0.359858
S116V	116	1.23353	Extracellular	domain I	0.331138
Q701L	701	1.23292	Intracellular	juxtamembrane	0.299606
E142R	142	1.23287	Extracellular	domain I	0.577849
A508S	508	1.23276	Extracellular	domain IV	0.57697
I340E	340	1.23255	Extracellular	domain III	0.521585
E26R	26	1.2324	Extracellular	domain I	0.501532
G312P	312	1.23204	Extracellular	domain II	0.502299
F436C	436	1.2315	Extracellular	domain III	0.106617
M318P	318	1.23127	Extracellular	domain II	0.571303
G503E	503	1.23114	Extracellular	domain III	0.454262
E985A	985	1.23084	Intracellular	c-terminal	0.500794
D1012V	1012	1.23051	Intracellular	c-terminal	0.425019
G239E	239	1.23023	Extracellular	domain II	0.530998
G796C	796	1.23006	Intracellular	kinase	0.0991028
R999P	999	1.2299	Intracellular	c-terminal	0.548942
K80D	80	1.2296	Extracellular	domain I	0.567367
I715G	715	1.22874	Intracellular	kinase	0.447563
V1011H	1011	1.22859	Intracellular	c-terminal	0.255896
S364H	364	1.22823	Extracellular	domain III	0.476333
V738K	738	1.22796	Intracellular	kinase	0.592496
T1046W	1046	1.2279	Intracellular	c-terminal	0.534466
E1196C	1196	1.22752	Intracellular	c-terminal	0.504745
V440Q	440	1.22739	Extracellular	domain III	0.531919
Q432A	432	1.22713	Extracellular	domain III	0.239662
S1036V	1036	1.22709	Intracellular	c-terminal	0.49657
L862D	862	1.22705	Intracellular	kinase	0.51866
S525P	525	1.22689	Extracellular	domain IV	0.605607
E561S	561	1.22631	Extracellular	domain IV	0.573934
S995R	995	1.22616	Intracellular	c-terminal	0.546349
N115P	115	1.22562	Extracellular	domain I	0.376872
T629S	629	1.22558	Extracellular	domain IV	0.542452
L417C	417	1.22405	Extracellular	domain III	0.324186
Q235K	235	1.22381	Extracellular	domain II	0.520265
S511K	511	1.22329	Extracellular	domain IV	0.183471
P1117V	1117	1.22324	Intracellular	c-terminal	0.360227
I407A	407	1.22306	Extracellular	domain III	0.60501
I586R	586	1.22296	Extracellular	domain IV	0.56118
W608G	608	1.22279	Extracellular	domain IV	0.572029
E26A	26	1.2226	Extracellular	domain I	0.539078
S246P	246	1.22259	Extracellular	domain II	0.517232
K949Q	949	1.2222	Intracellular	kinase	0.557719
Q83S	83	1.22192	Extracellular	domain I	0.492565
E872L	872	1.22162	Intracellular	kinase	0.474046
C326K	326	1.22133	Extracellular	domain II	0.464573
N468S	468	1.22117	Extracellular	domain III	0.349913
L62Q	62	1.22117	Extracellular	domain I	0.499561
T211H	211	1.22065	Extracellular	domain II	0.454868
A722Y	722	1.22004	Intracellular	kinase	0.294552
D761S	761	1.22004	Intracellular	kinase	0.423604
[truncated: 20,536 more rows]

## Sheet: Average Z-score
EGFR Position	Z-score
2	0.213915
3	0.0515326
4	0.227036
5	0.124016
6	0.08868
7	0.159692
8	0.227706
9	-0.123709
10	0.150882
11	0.245955
12	0.0289769
13	0.143382
14	-0.15114
15	0.0370601
16	0.0189229
17	-0.0663506
18	0.0287659
19	-0.0938462
20	0.172543
21	0.044721
22	0.0141139
23	0.159121
24	0.182324
25	0.103596
26	0.29688
27	0.0838723
28	-0.223272
29	-0.158576
30	0.388121
31	-0.390025
32	0.106291
33	-0.334435
34	0.231986
35	-0.0439527
36	-0.118285
37	0.101328
38	-0.0612882
39	0.0658408
40	0.0405035
41	-0.0154259
42	0.19298
43	0.249499
44	-0.0585659
45	0.0197568
46	0.224784
47	-0.678767
48	-0.0750228
49	-0.0546576
50	-0.0213603
51	0.0813213
52	0.208958
53	-0.261611
54	-0.196673
55	-0.0492455
56	0.138628
57	0.0928837
58	-0.442049
59	-0.0937139
60	0.443603
61	-0.0629921
62	0.5182
63	0.296733
64	-0.289545
65	-0.197705
66	-0.433989
67	-0.321301
68	-0.446516
69	-0.187576
70	-0.324391
71	0.0963768
72	-0.0573996
73	0.259387
74	0.305414
75	-0.437022
76	-0.0869597
77	-0.00788129
78	-0.324275
79	-0.219737
80	0.0657522
81	-0.0181416
82	-0.404046
83	0.223544
84	0.31151
85	-0.533616
86	0.441716
87	-0.413291
88	-0.141641
89	0.300872
90	-0.233886
91	-0.0799781
92	-0.224816
93	-0.168678
94	-0.128071
95	0.00242698
96	-0.467123
97	-0.0965443
98	-0.145215
99	-0.426254
100	0.216009
101	0.0227867
102	0.274695
103	-0.104464
104	-0.233998
105	0.122811
106	0.414127
107	-0.365738
108	0.732043
109	-0.589648
110	0.291997
111	-0.175229
112	-0.2155
113	-0.338216
114	-0.0974035
115	0.291773
116	-0.189625
117	-0.0565218
118	-0.386601
119	-0.194356
120	-0.443537
121	-0.637783
122	-0.035303
123	-0.00246516
124	-0.346064
125	0.203541
126	-0.355896
127	-0.07877
128	0.036077
129	0.342308
130	-0.028622
131	0.0124391
132	-0.277979
133	0.0285035
134	-0.496045
135	-0.265185
136	-0.00766403
137	-0.392738
138	-0.157398
139	0.17022
140	-0.616134
141	0.175551
142	0.209275
143	-0.150465
144	0.40835
145	0.168959
146	0.0326516
147	0.100236
148	-0.159947
149	-0.0107213
150	-0.199393
151	0.142884
152	0.146891
153	-0.420269
154	0.0118316
155	-0.203659
156	-0.0759359
157	-0.631281
158	-0.362078
159	0.0157602
160	0.103918
161	-0.159639
162	-0.320781
163	0.0373211
164	-0.714557
165	0.123624
166	-0.0378857
167	-0.444363
168	-0.34495
169	-0.056803
170	0.0693149
171	0.0434386
172	-0.13512
173	0.0621549
174	0.333261
175	0.0626123
176	0.368973
177	0.123736
178	0.112479
179	0.229945
180	-0.02951
181	-0.174347
182	0.124424
183	0.279657
184	0.253257
185	0.430923
186	-0.242092
187	-0.747191
188	0.351359
189	0.0702788
190	-0.264872
191	0.142836
192	0.210388
193	0.0752111
194	-0.363679
195	0.258384
196	0.219801
197	-0.419997
198	-0.177799
199	-0.138954
200	-0.528628
201	0.0317323
202	0.233899
203	-0.149929
204	0.276594
205	-0.0197878
206	-0.0155859
207	0.00627167
208	0.207602
209	0.0614254
210	0.0306473
211	0.201639
212	-0.0843594
213	0.150718
214	0.176128
215	0.0185036
216	-0.464385
217	0.00559178
218	0.25576
219	-0.0933156
220	0.0891496
221	-0.0716531
222	0.0446538
223	-0.343465
224	-0.0564486
225	0.0741972
226	0.327993
227	-0.156017
228	0.154718
229	0.0161237
230	0.140743
231	1.1898
232	-0.281105
233	0.220443
234	0.302125
235	0.282506
236	-0.362769
237	0.703623
238	-0.209685
239	-0.0772123
240	-0.225201
241	0.0753683
242	-0.432841
243	-0.0986031
244	-0.332173
245	0.000539086
246	0.0788287
247	0.143372
248	-0.389677
249	0.255773
250	0.03099
251	-0.149163
252	0.226518
253	-0.180577
254	0.0626959
255	-0.068856
256	0.721099
257	0.0778131
258	-0.21467
259	0.177366
260	-0.544872
261	0.197286
262	0.379095
263	0.51477
264	0.0609561
265	-0.102668
266	-0.0571796
267	-0.120046
268	-0.191353
269	-0.13815
270	0.0632824
271	-0.282619
272	-0.095587
273	0.0513449
274	0.0760343
275	0.0443135
276	0.240156
277	0.397144
278	-0.359934
279	0.0100117
280	0.163794
281	-0.0793069
282	-0.0469185
283	-0.00153388
284	0.124912
285	-0.220134
286	0.149038
287	-0.0193524
288	-0.140492
289	2.06405
290	-0.174625
291	-0.563926
292	0.132932
293	-0.0721593
294	0.0747439
295	0.770153
296	-0.160918
297	0.0844585
298	-0.380774
299	-0.293765
300	-0.301639
301	0.0863839
302	0.358302
303	0.344666
304	0.227536
305	-0.278905
306	0.590319
307	0.551463
308	0.246725
309	-0.284537
310	-0.109602
311	2.46212
312	0.331588
313	0.0691172
314	-0.0246863
315	0.0393565
316	-0.0695049
317	-0.067704
318	0.160828
319	-0.144535
320	0.253052
321	0.00911306
322	-0.0871305
323	0.495897
324	-0.0340381
325	-0.213557
326	0.931663
327	0.40245
328	-0.029915
329	1.2451
330	0.0524032
331	0.211074
332	0.20989
333	1.63079
334	-0.0946129
335	-0.496313
336	-0.0274659
337	-0.140019
338	-0.0959493
339	-0.271825
340	-0.305693
341	-0.420888
342	-0.0731356
343	-0.321155
344	-0.150949
345	-0.436493
346	0.0686702
347	-0.00205619
348	-0.337332
349	-0.344137
350	-0.247156
351	-0.415351
352	-0.176738
353	-0.39833
354	-0.351122
355	-0.374871
356	-0.24889
357	-0.218467
358	-0.267667
359	-0.248349
360	0.0402556
361	-0.145906
362	-0.308056
363	0.0673637
364	-0.470069
365	-0.514523
366	-0.0503252
367	-0.298958
368	-0.534715
369	-0.738963
370	0.0392562
371	-0.403846
372	-0.222544
373	0.241487
374	-0.230233
375	-0.340749
376	-0.4816
377	0.320471
378	-0.33985
379	-0.232195
380	-0.101261
381	-0.225288
382	-0.501296
383	0.119799
384	-0.403013
385	-0.358536
386	-0.324886
387	-0.495028
388	-0.100168
389	-0.447696
390	-0.0569364
391	-0.0159081
392	-0.34137
393	0.075404
394	0.302014
395	-0.509485
396	-0.335263
397	0.196899
398	-0.440675
399	-0.512924
400	-0.166207
401	-0.278567
402	-0.514398
403	-0.541981
404	0.345293
405	0.0441804
406	-0.0622527
407	-0.310224
408	-0.185352
409	0.00875698
410	-0.00523324
411	-0.0247784
412	0.0726284
413	-0.101234
414	-0.131478
415	-0.151645
416	-0.0589986
417	-0.187878
418	-0.331219
419	-0.181672
420	-0.534319
421	0.0432904
422	-0.709147
423	-0.539913
424	-0.456262
425	-0.127774
426	-0.555405
427	-0.145871
428	-0.00933332
429	0.00986192
430	-0.0530094
431	0.366054
432	0.256132
433	-0.0219219
434	-0.152683
435	0.196562
436	-0.0831038
437	-0.0244295
438	-0.154172
439	-0.20237
440	-0.552759
441	0.196039
442	0.21751
443	-0.0220026
444	0.124384
445	-0.026812
446	0.0563917
447	0.461611
448	-0.119966
449	0.842069
450	-0.506937
451	0.653889
452	0.288922
453	-0.501947
454	-0.289699
455	-0.281261
456	-0.27271
457	0.572985
458	-0.0667824
459	0.0882892
460	0.906907
461	-0.301722
462	0.0921524
463	-0.31932
464	0.131802
465	0.429594
466	0.783908
467	0.642656
468	0.243671
469	0.291834
470	-0.14703
471	0.373628
472	0.0739697
473	0.445555
474	0.171737
475	0.404749
476	-0.0132242
477	0.0226246
478	0.17643
479	0.0931044
480	0.144513
481	-0.0825741
482	-0.120947
483	-0.0543518
484	0.0406835
485	-0.203294
486	1.46965
487	0.482421
488	-0.207329
489	0.203015
490	0.188991
491	0.0716563
492	-0.103756
493	0.530911
494	0.577308
495	0.124583
496	-0.0364888
497	-0.441043
498	0.0748131
499	0.0363976
500	0.233005
501	-0.262413
502	-0.00932154
503	0.263103
504	0.300476
505	0.00912537
506	0.0379902
507	-0.210379
508	0.162374
509	0.0854604
510	-0.201464
511	0.21417
512	0.276437
513	0.15739
514	-0.112788
515	-0.632112
516	-0.0275914
517	-0.361355
518	-0.251803
519	0.132251
520	-0.378966
521	0.0154058
522	0.148411
523	-0.876487
524	0.119739
525	0.225437
526	-0.125928
527	0.341393
528	-0.0166783
529	0.116472
530	-0.267417
531	-0.352325
532	-0.117123
533	-0.0960479
534	-0.163159
535	-0.120853
536	0.23058
537	0.426483
538	0.050031
539	0.49618
540	-0.0692647
541	-0.407251
542	-0.12759
543	0.164786
544	0.0110703
545	0.201404
546	-0.393731
547	-0.533491
548	-0.424579
549	-0.160642
550	0.0686705
551	0.0187819
552	0.218283
553	0.0880959
554	0.156369
555	-0.200659
556	-0.350443
557	-0.405222
558	-0.24904
559	-0.194017
560	-0.473645
561	0.341595
562	-0.034824
563	-0.0656231
564	-0.0231432
565	-0.191673
566	0.14632
567	0.195482
568	-0.231611
569	-0.180229
570	-0.282192
571	0.168604
572	-0.273197
573	0.15004
574	-0.0544476
575	-0.337231
576	-0.123946
577	0.261118
578	0.0130267
579	-0.363787
580	0.202512
581	-0.253102
582	1.59675
583	-0.201835
584	-0.147238
585	-0.0250757
586	-0.018305
587	0.351676
588	0.262853
589	0.338307
590	0.303242
591	0.618724
592	0.14091
593	-0.0262771
594	-0.103792
595	2.6152
596	0.580265
597	-0.195938
598	1.0892
599	0.350123
600	0.355361
601	0.158303
602	-0.269043
603	0.221388
604	0.212453
605	0.26524
606	-0.0515568
607	0.0885009
608	0.308423
609	0.189963
610	0.641913
611	-0.0494855
612	-0.113221
613	-0.0282541
614	0.269364
615	-0.2069
616	-0.230243
617	1.13143
618	-0.128136
619	-0.125414
620	3.16296
621	0.500418
622	0.113745
623	0.084849
624	2.72205
625	0.279711
626	-0.336258
627	0.301652
628	2.94946
629	-0.0262878
630	0.400873
631	0.0896117
632	0.220777
633	0.376468
634	0.36792
635	0.222046
636	1.48134
637	0.43237
638	0.482865
639	0.125856
640	0.0729327
641	0.342059
642	0.243385
643	0.112974
644	0.660502
645	-0.190803
646	0.406875
647	0.227868
648	0.391454
649	0.0240047
650	-0.14593
651	0.617745
652	0.233665
653	-0.0616295
654	-0.0916887
655	1.09662
656	-0.296519
657	-0.161806
658	0.758695
659	0.178051
660	-0.138446
661	-0.0725314
662	0.468274
663	-0.26648
664	-0.311939
665	0.0455133
666	-0.380468
667	0.033474
668	-0.198151
669	0.0496702
670	-0.179543
671	-0.101241
672	-0.199208
673	-0.101938
674	-0.215243
675	-0.663983
676	-0.0144459
677	-0.286452
678	-0.031297
679	-0.259775
680	0.0116192
681	-0.258294
682	-0.165623
683	-0.522793
684	-0.286566
685	-0.414678
686	0.0163431
687	0.0639246
688	-0.472593
689	0.278794
690	-0.226933
691	-0.579305
692	-0.245839
693	-0.0321416
694	-0.434655
695	-0.560833
696	-0.489207
697	-0.104106
698	0.0775465
699	-0.705305
700	-0.729631
701	0.1864
702	-0.492053
703	-0.25927
704	-0.132664
705	-0.11656
706	-0.293978
707	-0.344519
708	-0.395019
709	2.45221
710	-0.0632812
711	-0.361273
712	-0.340868
713	-0.23128
714	-0.425928
715	0.277106
716	0.192146
717	-0.163672
718	1.69256
719	-0.263371
720	0.507849
721	-0.569968
722	0.242528
723	-0.281488
724	-0.824034
725	0.92345
726	-0.305749
727	0.33879
728	-0.582598
729	-0.41315
730	-0.0682208
731	-0.896512
732	-0.0131224
733	-0.913786
734	-0.117621
735	0.256949
736	0.0556262
737	0.0265844
738	-0.0737257
739	-0.340219
740	-0.798094
741	-0.254223
742	-0.727725
743	-0.216327
744	-0.515964
745	-0.79476
746	0.646887
747	0.446652
748	-0.352766
749	-0.380555
750	-0.691005
751	-0.00994841
752	-0.43678
753	-0.100029
754	0.269145
755	-0.210718
756	-0.433822
757	-0.0407209
758	-0.740501
759	0.536292
760	-0.0863203
761	-0.214257
762	-0.278421
763	-0.185354
764	-0.252279
765	-0.260699
766	1.28508
767	-0.203748
768	0.828808
769	0.636181
770	0.359676
771	0.175241
772	0.619631
773	1.26562
774	0.503544
775	1.05307
776	0.416659
777	0.326864
778	0.0659718
779	0.170317
780	-0.0195136
781	0.447395
782	0.0574527
783	0.225097
784	0.393505
785	0.113569
786	0.0659645
787	0.332988
788	0.0208999
789	-0.0146277
790	1.04496
791	0.0882183
792	0.445014
793	0.93567
794	0.211165
795	-0.0767183
796	0.24536
797	-0.315374
798	-0.167489
799	-0.23541
800	0.153303
801	-0.129375
802	-0.219388
803	-0.0643031
804	-0.014857
805	-0.192558
806	0.0789484
807	0.250298
808	0.163551
809	0.297101
810	0.502573
811	0.460246
812	-0.166819
813	0.584487
814	-0.0493073
815	-0.42009
816	-0.236783
817	-0.175941
818	-0.188423
819	0.288005
820	-0.531212
821	-0.173919
822	-0.465719
823	-0.210433
824	-0.457429
825	-0.228484
826	0.0307367
827	-0.0512638
828	-0.30958
829	-0.0402045
830	-0.362817
831	-0.637705
832	-0.253738
833	0.135943
834	-0.452088
835	-0.109975
836	-0.267259
837	-0.514214
838	-0.251214
839	-0.670391
840	-0.619394
841	-0.771871
842	-0.554917
843	-0.501889
844	-0.511471
845	-0.758568
846	-0.131777
847	-0.254829
848	0.049464
849	0.284218
850	-0.158877
851	-0.910499
852	0.140597
853	-0.47388
854	0.778444
855	-0.671259
856	-0.511129
857	-0.48158
858	-0.300217
859	-0.398018
860	-0.0406618
861	0.902053
862	-0.211214
863	0.0627988
864	-0.261586
865	-0.0527555
866	-0.353779
867	-0.408542
868	-0.216087
869	-0.552973
870	-0.201705
871	-0.669028
872	-0.305777
873	0.0701788
874	-0.285782
875	-0.590086
876	-0.452945
877	-0.598385
878	-0.187896
879	-0.420171
880	-0.270201
881	-0.195015
882	-0.586369
883	0.0126942
884	-0.21529
885	-0.184662
886	-0.27409
887	-0.0871232
888	0.198174
889	-0.0488419
890	-0.0663678
891	-0.296102
892	0.0146619
893	-0.324909
894	-0.203008
895	-0.197596
896	-0.2764
897	0.06698
898	-0.204616
899	0.103305
900	0.0422962
901	-0.00539927
902	0.000792229
903	-0.111085
904	0.00655485
905	-0.138522
906	-0.0179117
907	-0.0575895
908	-0.0495378
909	-0.162331
910	-0.0679287
911	-0.0845921
912	0.249644
913	-0.539529
914	-0.321949
915	-0.427022
916	0.323057
917	-0.0275933
918	0.469129
919	0.40209
920	-0.267093
921	0.249789
922	-0.171091
923	-0.420665
924	-0.173159
925	-0.0888344
926	-0.0168662
927	-0.366421
928	0.0426625
929	0.14277
930	-0.407644
931	0.73239
932	-0.390603
933	-0.0598869
934	0.164453
935	-0.206877
936	-0.336993
937	-0.0548739
938	0.280446
939	0.050577
940	-0.585709
941	-0.334978
942	-0.489376
943	-0.431312
944	-0.393942
945	-0.443897
946	0.217266
947	-0.330324
948	-0.501622
949	0.00382984
950	-0.383471
951	-0.418052
952	-0.244764
953	0.492347
954	0.0157604
955	0.197954
956	0.021012
957	0.115668
958	-0.530167
959	-0.521163
960	0.175103
961	-0.0427106
962	0.0214311
963	-0.11715
964	-0.526101
965	-0.169492
966	0.170961
967	-0.207191
968	-0.311928
969	-0.112731
970	-0.0827612
971	-0.132874
972	-0.67759
973	-0.68264
974	-0.412884
975	-0.392409
976	0.117999
977	-0.473383
978	-0.386086
979	-0.35012
980	-0.137141
981	0.923003
982	-0.0155576
983	0.373319
984	0.569938
985	0.470617
986	-0.240414
987	0.229069
988	0.187285
989	0.312923
990	-0.0992895
991	-0.0646875
992	0.0965258
993	0.0761629
994	0.0892277
995	0.029409
996	0.189738
997	0.379019
998	-0.00475626
999	-0.197215
1000	0.0557661
1001	0.305522
1002	-0.0825009
1003	0.431872
1004	0.299307
1005	0.501869
1006	0.218647
1007	-0.053091
1008	0.075462
1009	0.487275
1010	0.216695
1011	0.15559
1012	0.327753
1013	0.330041
1014	0.330488
1015	0.388822
1016	1.07663
1017	0.51008
1018	0.0388227
1019	-0.3008
1020	-0.0984929
1021	-0.100582
1022	0.115562
1023	0.387708
1024	0.168473
1025	0.124987
1026	0.0081388
1027	0.0231699
1028	0.175895
1029	0.0266388
1030	0.112618
1031	0.308253
1032	-0.103948
1033	0.0298328
1034	0.0625882
1035	0.0307223
1036	0.0447432
1037	0.32985
1038	0.0551277
1039	-0.0342895
1040	0.393615
1041	-0.208555
1042	0.0233882
1043	0.397211
1044	0.0710047
1045	-0.0194573
1046	0.155898
1047	-0.0441994
1048	-0.0292102
1049	0.314149
1050	0.198873
1051	0.187969
1052	-0.054613
1053	0.0244899
1054	0.109592
1055	-0.0681177
1056	0.14151
1057	0.0404319
1058	-0.114725
1059	-0.0359484
1060	-0.194608
1061	-0.178872
1062	0.127788
1063	0.272789
1064	-0.00277441
1065	-0.0396455
1066	-0.0541603
1067	0.113012
1068	0.144213
1069	0.577882
1070	0.0106233
1072	0.319474
1073	-0.0789354
1074	-0.138065
1075	0.0495091
1076	-0.0469284
1077	0.00179116
1078	-0.0868833
1079	-0.0801265
1080	-0.012613
1081	-0.0187107
1082	0.0207384
1083	0.0776587
1084	-0.184724
1085	-0.0991429
1086	0.302542
1087	0.16077
1088	-0.121012
1089	-0.122237
1090	0.201027
1091	-0.118784
1092	-0.127856
1093	-0.0257867
1094	-0.164
1095	0.0537792
1096	-0.0450086
1097	-0.0475973
1098	-0.0595134
1099	0.163652
1100	0.130167
1101	0.330305
1102	-0.0650473
1103	-0.0870933
1104	0.248665
1105	-0.204934
1106	0.0452133
1107	0.200533
1108	0.145249
1109	0.302575
1110	-0.18293
1111	0.305559
1112	-0.249066
1113	-0.25916
1114	-0.00940955
1115	0.1354
1116	-0.114838
1117	-0.0865359
1118	-0.387661
1119	-0.274072
1120	0.348473
1121	0.141067
1122	-0.046605
1123	-0.19832
1124	-0.167113
1125	-0.00301262
1126	-0.172014
1127	-0.111422
1128	0.274098
1129	0.358856
1130	-0.010652
1131	0.0157659
1132	0.103397
1133	0.205061
1134	0.0680028
1135	-0.0826941
1136	0.133605
1137	-0.0277061
1138	-0.0850937
1139	-0.0917199
1140	0.199775
1141	0.293261
1142	0.111688
1143	-0.0606579
1144	0.0858872
1145	0.398627
1146	0.191821
1147	-0.180685
1148	0.0399637
1149	0.00133764
1150	0.154254
1151	0.518713
1152	0.0711351
1153	0.0566586
1154	-0.272021
1155	0.0537688
1156	0.294388
1157	0.42961
1158	0.325726
1159	-0.273821
1160	0.10738
1161	-0.0119237
1162	-0.18483
1163	0.0124449
1164	0.0622399
1165	0.183547
1166	0.162007
1167	0.12846
1168	0.102576
1169	-0.437277
1170	0.272628
1171	0.145575
1172	-0.036461
1173	-0.0197501
1174	0.099748
1175	-0.22631
1176	0.0463747
1177	0.0505054
1178	0.0113406
1179	-0.162486
1180	0.143784
1181	-0.130565
1182	0.0886518
1183	0.301039
1184	0.090021
1185	0.342205
1186	0.0964749
1187	-0.142498
1188	0.405986
1189	0.147591
1190	0.0867532
1191	-0.0655862
1192	0.00772648
1193	0.139574
1194	-0.0390319
1195	0.118912
1196	-0.0084673
1197	0.251438
1198	0.141203
1199	0.136592
1200	0.161892
1201	0.221238
1202	0.321279
1203	0.364169
1204	0.380907
1205	0.167485
1206	-0.0151487
1207	0.391593
1208	0.0679806
1209	0.197518
1210	0.0741149

## Sheet: Stop Codons
Amino Acid (Stop)	EGFR Position	Z-score	Intracellular_Extracellular	Domain	p-value
	675	-3.0959	Intracellular	juxtamembrane	0.528208
	121	-1.65582	Extracellular	domain I	0.55608
	285	-1.08089	Extracellular	domain II	0.552917
	1139	-0.868346	Intracellular	c-terminal	0.182116
	527	-0.844523	Extracellular	domain IV	0.268731
	221	-0.838965	Extracellular	domain II	0.304083
	438	-0.823106	Extracellular	domain III	0.0927514
	638	-0.761265	Extracellular	domain IV	0.164719
	893	-0.682919	Intracellular	kinase	0.0867613
	1065	-0.650888	Intracellular	c-terminal	0.198336
	649	-0.644161	Intracellular	transmembraine	0.16281
	934	-0.613485	Intracellular	kinase	0.36886
	948	-0.594462	Intracellular	kinase	0.262156
	11	-0.578936	Extracellular	signal peptide	0.209052
	1142	-0.578595	Intracellular	c-terminal	0.13816
	840	-0.555365	Intracellular	kinase	0.116824
	84	-0.508304	Extracellular	domain I	0.186002
	688	-0.506942	Intracellular	juxtamembrane	0.275402
	269	-0.493617	Extracellular	domain II	0.253236
	281	-0.479937	Extracellular	domain II	0.203379
	1109	-0.47399	Intracellular	c-terminal	0.196671
	647	-0.458574	Intracellular	transmembraine	0.431749
	411	-0.440593	Extracellular	domain III	0.474839
	837	-0.438763	Intracellular	kinase	0.178616
	545	-0.438405	Extracellular	domain IV	0.266339
	663	-0.438	Intracellular	transmembraine	0.309629
	873	-0.431693	Intracellular	kinase	0.105039
	943	-0.423458	Intracellular	kinase	0.208424
	569	-0.422515	Extracellular	domain IV	0.148219
	906	-0.422253	Intracellular	kinase	0.2421
	926	-0.41297	Intracellular	kinase	0.139176
	790	-0.412337	Intracellular	kinase	0.380627
	1147	-0.403944	Intracellular	c-terminal	0.263368
	607	-0.399824	Extracellular	domain IV	0.408282
	669	-0.393059	Intracellular	juxtamembrane	0.244179
	1117	-0.391276	Intracellular	c-terminal	0.210057
	640	-0.391268	Extracellular	domain IV	0.199556
	1102	-0.387853	Intracellular	c-terminal	0.433511
	319	-0.385514	Extracellular	domain II	0.220768
	5	-0.373015	Extracellular	signal peptide	0.173784
	680	-0.366805	Intracellular	juxtamembrane	0.416843
	192	-0.359297	Extracellular	domain II	0.536233
	584	-0.351323	Extracellular	domain IV	0.396094
	112	-0.350569	Extracellular	domain I	0.22443
	641	-0.347787	Extracellular	domain IV	0.219764
	1154	-0.339159	Intracellular	c-terminal	0.408319
	247	-0.336564	Extracellular	domain II	0.272586
	179	-0.332103	Extracellular	domain I	0.175597
	6	-0.323741	Extracellular	signal peptide	0.536233
	770	-0.298894	Intracellular	kinase	0.113599
	453	-0.295716	Extracellular	domain III	0.220768
	166	-0.293455	Extracellular	domain I	0.144462
	1000	-0.292205	Intracellular	c-terminal	0.416951
	107	-0.290439	Extracellular	domain I	0.444609
	1164	-0.284926	Intracellular	c-terminal	0.541361
	890	-0.27759	Intracellular	kinase	0.112614
	672	-0.27752	Intracellular	juxtamembrane	0.215337
	813	-0.275457	Intracellular	kinase	0.266367
	593	-0.268046	Extracellular	domain IV	0.327271
	589	-0.267928	Extracellular	domain IV	0.18602
	564	-0.266913	Extracellular	domain IV	0.280023
	205	-0.261012	Extracellular	domain II	0.153775
	690	-0.258064	Intracellular	juxtamembrane	0.0879697
	502	-0.257397	Extracellular	domain III	0.236405
	370	-0.256329	Extracellular	domain III	0.221063
	745	-0.254564	Intracellular	kinase	0.130887
	543	-0.25239	Extracellular	domain IV	0.389155
	803	-0.247341	Intracellular	kinase	0.234955
	972	-0.246239	Intracellular	kinase	0.221791
	673	-0.243145	Intracellular	juxtamembrane	0.306711
	1172	-0.24308	Intracellular	c-terminal	0.344421
	522	-0.240935	Extracellular	domain IV	0.173784
	692	-0.237656	Intracellular	juxtamembrane	0.406342
	386	-0.227678	Extracellular	domain III	0.433234
	618	-0.215692	Extracellular	domain IV	0.204946
	788	-0.208144	Intracellular	kinase	0.317909
	1009	-0.204051	Intracellular	c-terminal	0.324466
	802	-0.201957	Intracellular	kinase	0.288909
	633	-0.201145	Extracellular	domain IV	0.508561
	1124	-0.201075	Intracellular	c-terminal	0.379223
	524	-0.198528	Extracellular	domain IV	0.369718
	1054	-0.197008	Intracellular	c-terminal	0.278873
	574	-0.195128	Extracellular	domain IV	0.298438
	654	-0.193133	Intracellular	transmembraine	0.492316
	933	-0.192556	Intracellular	kinase	0.326269
	409	-0.191907	Extracellular	domain III	0.202592
	155	-0.185322	Extracellular	domain I	0.376476
	254	-0.184646	Extracellular	domain II	0.358243
	1203	-0.181695	Intracellular	c-terminal	0.266983
	639	-0.178549	Extracellular	domain IV	0.0788935
	674	-0.175041	Intracellular	juxtamembrane	0.299663
	561	-0.169318	Extracellular	domain IV	0.171221
	992	-0.169037	Intracellular	c-terminal	0.402315
	767	-0.168512	Intracellular	kinase	0.495133
	1093	-0.166383	Intracellular	c-terminal	0.115622
	661	-0.166361	Intracellular	transmembraine	0.311266
	610	-0.162753	Extracellular	domain IV	0.484066
	26	-0.162427	Extracellular	domain I	0.173309
	897	-0.161005	Intracellular	kinase	0.309334
	415	-0.157288	Extracellular	domain III	0.498049
	310	-0.156288	Extracellular	domain II	0.467583
	757	-0.15515	Intracellular	kinase	0.393912
	960	-0.154172	Intracellular	kinase	0.462398
	983	-0.153641	Intracellular	c-terminal	0.292528
	742	-0.153217	Intracellular	kinase	0.481033
	417	-0.153164	Extracellular	domain III	0.0600231
	613	-0.151071	Extracellular	domain IV	0.419038
	59	-0.14809	Extracellular	domain I	0.419564
	289	-0.144755	Extracellular	domain II	0.515043
	1014	-0.142734	Intracellular	c-terminal	0.454262
	331	-0.140907	Extracellular	domain II	0.291513
	1182	-0.140005	Intracellular	c-terminal	0.465105
	149	-0.139423	Extracellular	domain I	0.420691
	339	-0.13886	Extracellular	domain III	0.559663
	233	-0.138773	Extracellular	domain II	0.167883
	980	-0.132984	Intracellular	c-terminal	0.233401
	937	-0.130377	Intracellular	kinase	0.208761
	1181	-0.12771	Intracellular	c-terminal	0.494609
	800	-0.12437	Intracellular	kinase	0.296947
	323	-0.123852	Extracellular	domain II	0.201183
	1086	-0.117864	Intracellular	c-terminal	0.537072
	86	-0.116954	Extracellular	domain I	0.434107
	782	-0.11487	Intracellular	kinase	0.594054
	1119	-0.11474	Intracellular	c-terminal	0.193214
	197	-0.113251	Extracellular	domain II	0.344731
	30	-0.10694	Extracellular	domain I	0.426413
	975	-0.105111	Intracellular	kinase	0.42198
	853	-0.104433	Intracellular	kinase	0.428326
	1031	-0.101772	Intracellular	c-terminal	0.38562
	694	-0.100861	Intracellular	juxtamembrane	0.536853
	154	-0.097627	Extracellular	domain I	0.452042
	80	-0.09699	Extracellular	domain I	0.268379
	173	-0.0959475	Extracellular	domain I	0.21403
	702	-0.0953801	Intracellular	juxtamembrane	0.566655
	1127	-0.0947666	Intracellular	c-terminal	0.309486
	592	-0.0898069	Extracellular	domain IV	0.574414
	399	-0.089304	Extracellular	domain III	0.125219
	888	-0.0881453	Intracellular	kinase	0.291198
	965	-0.0878115	Intracellular	kinase	0.547415
	653	-0.081391	Intracellular	transmembraine	0.444838
	118	-0.0798732	Extracellular	domain I	0.506284
	272	-0.077324	Extracellular	domain II	0.291198
	62	-0.0764516	Extracellular	domain I	0.581592
	61	-0.0752329	Extracellular	domain I	0.185164
	953	-0.0737563	Intracellular	kinase	0.498009
	626	-0.0733257	Extracellular	domain IV	0.516753
	170	-0.0691395	Extracellular	domain I	0.243294
	851	-0.0688511	Intracellular	kinase	0.558363
	1006	-0.0662966	Intracellular	c-terminal	0.255155
	321	-0.0628865	Extracellular	domain II	0.351599
	807	-0.0619202	Intracellular	kinase	0.484643
	1063	-0.0574297	Intracellular	c-terminal	0.494609
	1178	-0.0570246	Intracellular	c-terminal	0.532083
	573	-0.0566812	Extracellular	domain IV	0.556951
	304	-0.054235	Extracellular	domain II	0.203379
	704	-0.0541301	Intracellular	juxtamembrane	0.294365
	509	-0.054	Extracellular	domain IV	0.221063
	1061	-0.050664	Intracellular	c-terminal	0.225905
	968	-0.0438584	Intracellular	kinase	0.499561
	721	-0.0433817	Intracellular	kinase	0.172464
	991	-0.043254	Intracellular	c-terminal	0.13816
	829	-0.0425949	Intracellular	kinase	0.38793
	63	-0.0416497	Extracellular	domain I	0.499503
	64	-0.0405152	Extracellular	domain I	0.245139
	531	-0.0381021	Extracellular	domain IV	0.236577
	743	-0.0378445	Intracellular	kinase	0.605607
	999	-0.0342288	Intracellular	c-terminal	0.284197
	267	-0.0338565	Extracellular	domain II	0.578442
	751	-0.0318843	Intracellular	kinase	0.593891
	580	-0.0311741	Extracellular	domain IV	0.476234
	313	-0.0282174	Extracellular	domain II	0.567508
	1191	-0.0276598	Intracellular	c-terminal	0.492412
	353	-0.0251142	Extracellular	domain III	0.507315
	666	-0.0242646	Intracellular	transmembraine	0.583722
	1175	-0.0230709	Intracellular	c-terminal	0.561573
	1073	-0.0223625	Intracellular	c-terminal	0.547415
	1027	-0.0222807	Intracellular	c-terminal	0.597637
	165	-0.019834	Extracellular	domain I	0.389587
	250	-0.0191148	Extracellular	domain II	0.521887
	97	-0.0146829	Extracellular	domain I	0.501532
	343	-0.0103176	Extracellular	domain III	0.0988054
	312	-0.00610959	Extracellular	domain II	0.309334
	583	-0.00404602	Extracellular	domain IV	0.282811
	966	-0.00383919	Intracellular	kinase	0.530975
	554	-0.00175063	Extracellular	domain IV	0.173268
	735	1.15053e-05	Intracellular	kinase	0.270916
	582	0.000223509	Extracellular	domain IV	0.234671
	643	0.00135857	Extracellular	domain IV	0.545944
	1150	0.0015085	Intracellular	c-terminal	0.387059
	901	0.0036682	Intracellular	kinase	0.597984
	302	0.00638786	Extracellular	domain II	0.533254
	598	0.00975438	Extracellular	domain IV	0.376887
	920	0.0120996	Intracellular	kinase	0.539626
	244	0.0130621	Extracellular	domain II	0.221187
	859	0.0142004	Intracellular	kinase	0.588566
	500	0.0155069	Extracellular	domain III	0.548326
	918	0.0156176	Intracellular	kinase	0.275402
	465	0.017497	Extracellular	domain III	0.589214
	544	0.0185772	Extracellular	domain IV	0.16228
	355	0.0191264	Extracellular	domain III	0.289293
	78	0.0230625	Extracellular	domain I	0.582605
	818	0.0254809	Intracellular	kinase	0.555314
	167	0.0257256	Extracellular	domain I	0.581048
	293	0.0257622	Extracellular	domain II	0.180788
	611	0.0263936	Extracellular	domain IV	0.127648
	1101	0.0270246	Intracellular	c-terminal	0.544033
	1060	0.0271366	Intracellular	c-terminal	0.570955
	1029	0.0281429	Intracellular	c-terminal	0.576795
	1158	0.0283499	Intracellular	c-terminal	0.326867
	34	0.0301856	Extracellular	domain I	0.616232
	750	0.0316854	Intracellular	kinase	0.106662
	882	0.032112	Intracellular	kinase	0.437365
	245	0.0322219	Extracellular	domain II	0.57697
	93	0.0327925	Extracellular	domain I	0.541615
	1032	0.0340588	Intracellular	c-terminal	0.283829
	1033	0.0345238	Intracellular	c-terminal	0.571303
	612	0.0364718	Extracellular	domain IV	0.616232
	646	0.0369165	Intracellular	transmembraine	0.449599
	696	0.0370184	Intracellular	juxtamembrane	0.583386
	772	0.0372677	Intracellular	kinase	0.325195
	194	0.0398511	Extracellular	domain II	0.16632
	556	0.0405755	Extracellular	domain IV	0.27908
	831	0.0409939	Intracellular	kinase	0.545932
	22	0.0411005	Extracellular	signal peptide	0.215974
	434	0.0425473	Extracellular	domain III	0.393357
	282	0.0429717	Extracellular	domain II	0.443301
	676	0.0463042	Intracellular	juxtamembrane	0.570092
	266	0.0474452	Extracellular	domain II	0.201229
	685	0.056332	Intracellular	juxtamembrane	0.619398
	311	0.05821	Extracellular	domain II	0.293864
	265	0.0592038	Extracellular	domain II	0.604597
	258	0.0592076	Extracellular	domain II	0.611512
	537	0.0615445	Extracellular	domain IV	0.304718
	238	0.0620893	Extracellular	domain II	0.272586
	237	0.0622934	Extracellular	domain II	0.611576
	1018	0.0648901	Intracellular	c-terminal	0.625118
	794	0.0656859	Intracellular	kinase	0.58008
	627	0.0662752	Extracellular	domain IV	0.60921
	366	0.0666781	Extracellular	domain III	0.288629
	51	0.0679618	Extracellular	domain I	0.606453
	317	0.0690633	Extracellular	domain II	0.381766
	341	0.0714756	Extracellular	domain III	0.468247
	325	0.0726569	Extracellular	domain II	0.607272
	597	0.0764707	Extracellular	domain IV	0.248871
	962	0.0772691	Intracellular	kinase	0.547415
	755	0.0782891	Intracellular	kinase	0.540743
	378	0.079044	Extracellular	domain III	0.475223
	196	0.0806683	Extracellular	domain II	0.472267
	1013	0.0811394	Intracellular	c-terminal	0.546073
	938	0.0813148	Intracellular	kinase	0.478248
	190	0.0818871	Extracellular	domain II	0.19952
	728	0.0823015	Intracellular	kinase	0.606196
	100	0.0823568	Extracellular	domain I	0.627831
	1141	0.0874048	Intracellular	c-terminal	0.379223
	204	0.087516	Extracellular	domain II	0.619398
	629	0.0893666	Extracellular	domain IV	0.368023
	847	0.0893775	Intracellular	kinase	0.609673
	1179	0.0904428	Intracellular	c-terminal	0.579204
	871	0.0907549	Intracellular	kinase	0.182383
	512	0.0912295	Extracellular	domain IV	0.592683
	369	0.0937362	Extracellular	domain III	0.615337
	423	0.0940203	Extracellular	domain III	0.495701
	632	0.0941463	Extracellular	domain IV	0.283235
	815	0.0945327	Intracellular	kinase	0.58289
	259	0.0956335	Extracellular	domain II	0.58106
	764	0.0957239	Intracellular	kinase	0.639157
	56	0.0981846	Extracellular	domain I	0.561095
	869	0.0982031	Intracellular	kinase	0.60253
	449	0.0983674	Extracellular	domain III	0.639105
	541	0.0983679	Extracellular	domain IV	0.630056
	1040	0.0989094	Intracellular	c-terminal	0.499903
	805	0.0990592	Intracellular	kinase	0.528118
	710	0.0997797	Intracellular	kinase	0.525639
	922	0.0999439	Intracellular	kinase	0.178812
	255	0.100333	Extracellular	domain II	0.640696
	402	0.102655	Extracellular	domain III	0.476231
	957	0.102832	Intracellular	kinase	0.313164
	551	0.104068	Extracellular	domain IV	0.585316
	454	0.104639	Extracellular	domain III	0.524974
	1128	0.106149	Intracellular	c-terminal	0.626713
	468	0.107539	Extracellular	domain III	0.595028
	587	0.108358	Extracellular	domain IV	0.620605
	907	0.108403	Intracellular	kinase	0.537904
	703	0.112113	Intracellular	juxtamembrane	0.544622
	622	0.112369	Extracellular	domain IV	0.516041
	115	0.113155	Extracellular	domain I	0.62564
	214	0.113566	Extracellular	domain II	0.622183
	110	0.113586	Extracellular	domain I	0.51139
	701	0.114978	Intracellular	juxtamembrane	0.25801
	1048	0.115429	Intracellular	c-terminal	0.626698
	577	0.116662	Extracellular	domain IV	0.639787
	298	0.11685	Extracellular	domain II	0.625128
	1082	0.119534	Intracellular	c-terminal	0.561664
	741	0.119541	Intracellular	kinase	0.600878
	73	0.121741	Extracellular	domain I	0.370908
	9	0.122115	Extracellular	signal peptide	0.384535
	359	0.125546	Extracellular	domain III	0.525567
	1058	0.125913	Intracellular	c-terminal	0.564079
	419	0.125921	Extracellular	domain III	0.588675
	446	0.128511	Extracellular	domain III	0.610385
	55	0.129032	Extracellular	domain I	0.599329
	599	0.133437	Extracellular	domain IV	0.641921
	712	0.134117	Intracellular	kinase	0.620788
	327	0.135015	Extracellular	domain II	0.587986
	744	0.13514	Intracellular	kinase	0.66332
	648	0.136467	Intracellular	transmembraine	0.251094
	566	0.137918	Extracellular	domain IV	0.618308
	994	0.137958	Intracellular	c-terminal	0.646565
	469	0.138166	Extracellular	domain III	0.492412
	127	0.138492	Extracellular	domain I	0.467057
	1205	0.138851	Intracellular	c-terminal	0.607272
	455	0.139253	Extracellular	domain III	0.54207
	1168	0.13992	Intracellular	c-terminal	0.637131
	202	0.142477	Extracellular	domain II	0.227439
	274	0.143109	Extracellular	domain II	0.639105
	655	0.143569	Intracellular	transmembraine	0.645278
	505	0.14483	Extracellular	domain IV	0.588264
	1078	0.146036	Intracellular	c-terminal	0.404893
	835	0.147538	Intracellular	kinase	0.554745
	294	0.149491	Extracellular	domain II	0.67411
	708	0.150714	Intracellular	kinase	0.640696
	133	0.151458	Extracellular	domain I	0.622896
	439	0.151982	Extracellular	domain III	0.593986
	389	0.154094	Extracellular	domain III	0.581044
	92	0.154229	Extracellular	domain I	0.669312
	1156	0.154394	Intracellular	c-terminal	0.664016
	895	0.155384	Intracellular	kinase	0.616577
	1053	0.156987	Intracellular	c-terminal	0.421911
	168	0.158447	Extracellular	domain I	0.553594
	1039	0.158822	Intracellular	c-terminal	0.491226
	243	0.159302	Extracellular	domain II	0.646565
	398	0.161257	Extracellular	domain III	0.620003
	637	0.162102	Extracellular	domain IV	0.547916
	839	0.162851	Intracellular	kinase	0.595518
	883	0.164119	Intracellular	kinase	0.594591
	955	0.164241	Intracellular	kinase	0.577398
	1114	0.16792	Intracellular	c-terminal	0.638668
	946	0.16851	Intracellular	kinase	0.666885
	188	0.169547	Extracellular	domain I	0.602476
	139	0.170031	Extracellular	domain I	0.630452
	560	0.173386	Extracellular	domain IV	0.588264
	1132	0.174797	Intracellular	c-terminal	0.626294
	270	0.174944	Extracellular	domain II	0.666388
	131	0.175336	Extracellular	domain I	0.665322
	1079	0.175998	Intracellular	c-terminal	0.619398
	403	0.176341	Extracellular	domain III	0.60501
	789	0.17655	Intracellular	kinase	0.666575
	1188	0.17664	Intracellular	c-terminal	0.606465
	445	0.17681	Extracellular	domain III	0.661003
	1123	0.179027	Intracellular	c-terminal	0.645994
	736	0.17998	Intracellular	kinase	0.557719
	495	0.181653	Extracellular	domain III	0.619398
	1098	0.183533	Intracellular	c-terminal	0.589219
	1074	0.184468	Intracellular	c-terminal	0.668098
	973	0.187414	Intracellular	kinase	0.674855
	699	0.190633	Intracellular	juxtamembrane	0.643791
	485	0.192156	Extracellular	domain III	0.613338
	990	0.192309	Intracellular	c-terminal	0.584567
	295	0.192625	Extracellular	domain II	0.639787
	296	0.196308	Extracellular	domain II	0.672896
	1137	0.196764	Intracellular	c-terminal	0.676233
	808	0.197491	Intracellular	kinase	0.672643
	358	0.199959	Extracellular	domain III	0.672413
	773	0.200661	Intracellular	kinase	0.679471
	1066	0.201203	Intracellular	c-terminal	0.678265
	421	0.201329	Extracellular	domain III	0.616232
	963	0.201474	Intracellular	kinase	0.680811
	857	0.201502	Intracellular	kinase	0.6581
	229	0.204294	Extracellular	domain II	0.666712
	822	0.205844	Intracellular	kinase	0.605996
	101	0.207031	Extracellular	domain I	0.675826
	695	0.209026	Intracellular	juxtamembrane	0.64396
	833	0.210279	Intracellular	kinase	0.671805
	914	0.210336	Intracellular	kinase	0.625118
	448	0.2106	Extracellular	domain III	0.678638
	852	0.212285	Intracellular	kinase	0.662222
	559	0.212545	Extracellular	domain IV	0.682783
	548	0.213948	Extracellular	domain IV	0.685776
	636	0.214634	Extracellular	domain IV	0.684952
	332	0.217016	Extracellular	domain II	0.688565
	715	0.218237	Intracellular	kinase	0.690638
	576	0.218262	Extracellular	domain IV	0.661909
	134	0.219828	Extracellular	domain I	0.691008
	401	0.221992	Extracellular	domain III	0.693173
	475	0.223062	Extracellular	domain III	0.691495
	546	0.224294	Extracellular	domain IV	0.684952
	65	0.22471	Extracellular	domain I	0.690294
	866	0.225015	Intracellular	kinase	0.689093
	261	0.227894	Extracellular	domain II	0.694484
	964	0.228627	Intracellular	kinase	0.694385
	58	0.228648	Extracellular	domain I	0.693874
	1068	0.229124	Intracellular	c-terminal	0.695127
	1087	0.2305	Intracellular	c-terminal	0.695127
	916	0.231113	Intracellular	kinase	0.690446
	41	0.231123	Extracellular	domain I	0.693689
	1107	0.232412	Intracellular	c-terminal	0.692971
	1183	0.23302	Intracellular	c-terminal	0.68985
	337	0.235693	Extracellular	domain III	0.676322
	513	0.236087	Extracellular	domain IV	0.690021
	1088	0.236666	Intracellular	c-terminal	0.668596
	43	0.237278	Extracellular	domain I	0.691975
	609	0.237461	Extracellular	domain IV	0.692163
	830	0.237811	Intracellular	kinase	0.690294
	652	0.242289	Intracellular	transmembraine	0.691008
	579	0.243643	Extracellular	domain IV	0.677897
	1194	0.246125	Intracellular	c-terminal	0.679269
	201	0.246611	Extracellular	domain II	0.680358
	520	0.247598	Extracellular	domain IV	0.68283
	228	0.24775	Extracellular	domain II	0.68432
	877	0.249499	Intracellular	kinase	0.672413
	1146	0.251358	Intracellular	c-terminal	0.664571
	792	0.256789	Intracellular	kinase	0.678496
	472	0.258186	Extracellular	domain III	0.62186
	631	0.260443	Extracellular	domain IV	0.680358
	501	0.264779	Extracellular	domain III	0.67792
	959	0.265015	Intracellular	kinase	0.518575
	936	0.265297	Intracellular	kinase	0.640024
	473	0.266554	Extracellular	domain III	0.666712
	1122	0.267821	Intracellular	c-terminal	0.668967
	35	0.269129	Extracellular	domain I	0.657763
	32	0.27019	Extracellular	domain I	0.674313
	1097	0.271917	Intracellular	c-terminal	0.669475
	482	0.27245	Extracellular	domain III	0.682734
	863	0.273399	Intracellular	kinase	0.663158
	7	0.276162	Extracellular	signal peptide	0.668676
	1176	0.276466	Intracellular	c-terminal	0.653835
	664	0.278236	Intracellular	transmembraine	0.627221
	538	0.285418	Extracellular	domain IV	0.672674
	382	0.285947	Extracellular	domain III	0.630056
	941	0.28789	Intracellular	kinase	0.657762
	687	0.288181	Intracellular	juxtamembrane	0.661334
	216	0.288656	Extracellular	domain II	0.647139
	224	0.288955	Extracellular	domain II	0.647209
	1019	0.289146	Intracellular	c-terminal	0.636518
	678	0.291702	Intracellular	juxtamembrane	0.665025
	241	0.293397	Extracellular	domain II	0.678087
	733	0.295103	Intracellular	kinase	0.640095
	98	0.299465	Extracellular	domain I	0.581399
	843	0.302356	Intracellular	kinase	0.593986
	706	0.30243	Intracellular	kinase	0.66112
	1125	0.307796	Intracellular	c-terminal	0.60479
	288	0.30921	Extracellular	domain II	0.504989
	147	0.309232	Extracellular	domain I	0.661414
	1084	0.310049	Intracellular	c-terminal	0.613595
	491	0.312054	Extracellular	domain III	0.650024
	997	0.316882	Intracellular	c-terminal	0.67792
	328	0.318574	Extracellular	domain II	0.668435
	1131	0.320364	Intracellular	c-terminal	0.602052
	923	0.3226	Intracellular	kinase	0.669097
	314	0.325991	Extracellular	domain II	0.50482
	89	0.329287	Extracellular	domain I	0.622977
	1092	0.329813	Intracellular	c-terminal	0.545417
	28	0.334067	Extracellular	domain I	0.62706
	24	0.337421	Extracellular	domain I	0.630583
	642	0.337439	Extracellular	domain IV	0.61081
	911	0.337806	Intracellular	kinase	0.626938
	528	0.338353	Extracellular	domain IV	0.605434
	309	0.338696	Extracellular	domain II	0.611691
	1195	0.338925	Intracellular	c-terminal	0.566732
	8	0.343158	Extracellular	signal peptide	0.626938
	795	0.347126	Intracellular	kinase	0.61546
	1151	0.347412	Intracellular	c-terminal	0.612378
	1044	0.3522	Intracellular	c-terminal	0.367971
	95	0.353248	Extracellular	domain I	0.577839
	998	0.353254	Intracellular	c-terminal	0.648411
	38	0.354109	Extracellular	domain I	0.457451
	18	0.357128	Extracellular	signal peptide	0.618591
	87	0.358887	Extracellular	domain I	0.428525
	150	0.360716	Extracellular	domain I	0.61914
	308	0.363508	Extracellular	domain II	0.603381
	441	0.366986	Extracellular	domain III	0.514193
	828	0.36841	Intracellular	kinase	0.149965
	1202	0.370234	Intracellular	c-terminal	0.566803
	143	0.373091	Extracellular	domain I	0.618335
	120	0.373746	Extracellular	domain I	0.440693
	1017	0.375757	Intracellular	c-terminal	0.642563
	39	0.377805	Extracellular	domain I	0.575662
	1184	0.381627	Intracellular	c-terminal	0.525639
	1198	0.384059	Intracellular	c-terminal	0.368214
	215	0.385782	Extracellular	domain II	0.596783
	939	0.387189	Intracellular	kinase	0.506664
	928	0.388699	Intracellular	kinase	0.565864
	189	0.390554	Extracellular	domain II	0.656289
	326	0.39581	Extracellular	domain II	0.555922
	1015	0.39832	Intracellular	c-terminal	0.449541
	226	0.400856	Extracellular	domain II	0.606465
	989	0.404908	Intracellular	c-terminal	0.579305
	384	0.406176	Extracellular	domain III	0.37214
	347	0.406561	Extracellular	domain III	0.653538
	913	0.408525	Intracellular	kinase	0.62757
	128	0.410442	Extracellular	domain I	0.56141
	365	0.41136	Extracellular	domain III	0.646218
	519	0.411799	Extracellular	domain IV	0.599152
	961	0.413157	Intracellular	kinase	0.470529
	37	0.418732	Extracellular	domain I	0.571496
	656	0.420938	Intracellular	transmembraine	0.59868
	878	0.421319	Intracellular	kinase	0.637131
	1171	0.425633	Intracellular	c-terminal	0.641656
	1034	0.426221	Intracellular	c-terminal	0.617591
	462	0.428361	Extracellular	domain III	0.61819
	1023	0.435356	Intracellular	c-terminal	0.613324
	351	0.435841	Extracellular	domain III	0.558418
	1008	0.443278	Intracellular	c-terminal	0.606645
	431	0.445688	Extracellular	domain III	0.520265
	440	0.447362	Extracellular	domain III	0.566268
	780	0.448189	Intracellular	kinase	0.628431
	900	0.449068	Intracellular	kinase	0.581211
	707	0.449965	Intracellular	kinase	0.461661
	23	0.450244	Extracellular	signal peptide	0.498313
	1076	0.452907	Intracellular	c-terminal	0.561959
	236	0.45608	Extracellular	domain II	0.0858624
	459	0.461953	Extracellular	domain III	0.581029
	723	0.468804	Intracellular	kinase	0.517815
	1152	0.469752	Intracellular	c-terminal	0.231051
	2	0.469899	Extracellular	signal peptide	0.475774
	1056	0.472021	Intracellular	c-terminal	0.355755
	230	0.472306	Extracellular	domain II	0.588781
	1016	0.479839	Intracellular	c-terminal	0.557439
	171	0.480113	Extracellular	domain I	0.618591
	904	0.482743	Intracellular	kinase	0.633773
	425	0.486311	Extracellular	domain III	0.616102
	352	0.488325	Extracellular	domain III	0.566365
	698	0.493738	Intracellular	juxtamembrane	0.458925
	693	0.496737	Intracellular	juxtamembrane	0.369515
	416	0.499189	Extracellular	domain III	0.485589
	993	0.506908	Intracellular	c-terminal	0.356396
	930	0.509866	Intracellular	kinase	0.534435
	203	0.517758	Extracellular	domain II	0.362599
	1197	0.519986	Intracellular	c-terminal	0.578871
	256	0.520966	Extracellular	domain II	0.581665
	213	0.531338	Extracellular	domain II	0.59159
	1112	0.532391	Intracellular	c-terminal	0.581044
	729	0.537928	Intracellular	kinase	0.506576
	590	0.539145	Extracellular	domain IV	0.222086
	432	0.540732	Extracellular	domain III	0.530297
	349	0.549092	Extracellular	domain III	0.279047
	76	0.549765	Extracellular	domain I	0.379163
	3	0.550385	Extracellular	signal peptide	0.523511
	585	0.554834	Extracellular	domain IV	0.576572
	1163	0.560721	Intracellular	c-terminal	0.58987
	1136	0.564718	Intracellular	c-terminal	0.47344
	405	0.567302	Extracellular	domain III	0.431749
	1111	0.57122	Intracellular	c-terminal	0.591287
	949	0.575253	Intracellular	kinase	0.427446
	1024	0.577666	Intracellular	c-terminal	0.546254
	113	0.577972	Extracellular	domain I	0.534983
	457	0.581808	Extracellular	domain III	0.504688
	529	0.585405	Extracellular	domain IV	0.553685
	917	0.58797	Intracellular	kinase	0.489798
	879	0.591643	Intracellular	kinase	0.616735
	1059	0.598375	Intracellular	c-terminal	0.462862
	1072	0.601327	Intracellular	c-terminal	0.536226
	1080	0.619027	Intracellular	c-terminal	0.554168
	823	0.625154	Intracellular	kinase	0.501532
	275	0.629204	Extracellular	domain II	0.58995
	426	0.632233	Extracellular	domain III	0.558119
	297	0.638257	Extracellular	domain II	0.485196
	385	0.640991	Extracellular	domain III	0.432986
	16	0.647472	Extracellular	signal peptide	0.6066
	732	0.661185	Intracellular	kinase	0.581633
	90	0.671791	Extracellular	domain I	0.487976
	979	0.677987	Intracellular	c-terminal	0.614781
	1077	0.68037	Intracellular	c-terminal	0.380687
	82	0.690846	Extracellular	domain I	0.606453
	371	0.691281	Extracellular	domain III	0.588317
	978	0.693047	Intracellular	kinase	0.542452
	160	0.698251	Extracellular	domain I	0.606465
	787	0.701926	Intracellular	kinase	0.16816
	827	0.722879	Intracellular	kinase	0.44412
	919	0.730596	Intracellular	kinase	0.599854
	375	0.732159	Extracellular	domain III	0.54207
	714	0.741658	Intracellular	kinase	0.143916
	601	0.747069	Extracellular	domain IV	0.484066
	379	0.757625	Extracellular	domain III	0.266339
	1200	0.761627	Intracellular	c-terminal	0.38194
	974	0.775371	Intracellular	kinase	0.55608
	667	0.776652	Intracellular	transmembraine	0.594315
	1083	0.782698	Intracellular	c-terminal	0.46097
	354	0.791957	Extracellular	domain III	0.537405
	136	0.792347	Extracellular	domain I	0.408814
	508	0.794958	Extracellular	domain IV	0.462769
	1069	0.801843	Intracellular	c-terminal	0.507067
	821	0.814356	Intracellular	kinase	0.140852
	1186	0.821991	Intracellular	c-terminal	0.585257
	954	0.822642	Intracellular	kinase	0.566622
	1129	0.823548	Intracellular	c-terminal	0.262667
	183	0.844349	Extracellular	domain I	0.408381
	730	0.849821	Intracellular	kinase	0.464091
	1144	0.876767	Intracellular	c-terminal	0.519194
	162	0.889234	Extracellular	domain I	0.447563
	180	0.895798	Extracellular	domain I	0.480925
	763	0.899432	Intracellular	kinase	0.510641
	195	0.961129	Extracellular	domain II	0.351031
	49	1.0159	Extracellular	domain I	0.416408
	944	1.1123	Intracellular	kinase	0.491226
	456	1.12109	Extracellular	domain III	0.496851
	575	1.12406	Extracellular	domain IV	0.307567
	1192	1.14675	Intracellular	c-terminal	0.493532
	381	1.16249	Extracellular	domain III	0.309334
	1108	1.1966	Intracellular	c-terminal	0.453549
	630	1.269	Extracellular	domain IV	0.535571
	798	1.27148	Intracellular	kinase	0.38636
	340	1.28438	Extracellular	domain III	0.540657
	759	1.30944	Intracellular	kinase	0.301891
	691	1.32912	Intracellular	juxtamembrane	0.544074
	572	1.33794	Extracellular	domain IV	0.361387
	1090	1.3534	Intracellular	c-terminal	0.310691
	854	1.35948	Intracellular	kinase	0.555293
	474	1.457	Extracellular	domain III	0.544435
	106	1.46196	Extracellular	domain I	0.468717
	1155	1.49616	Intracellular	c-terminal	0.532808
	725	1.60766	Intracellular	kinase	0.392386
	109	1.61163	Extracellular	domain I	0.542644
	1170	1.61447	Intracellular	c-terminal	0.43717
	760	1.69865	Intracellular	kinase	0.554745
	738	1.92901	Intracellular	kinase	0.533262
	262	2.21121	Extracellular	domain II	0.525282

## Sheet: Coverage
	total number of variants
z-score > 2	559
z-score > 3	216
z-score > 4	88
expected variants	24200
experimental variants	22536
missing variants	1664
	percent of variants tested
z-score < 2	0.975195
z-score < 3	0.990415
z-score < 4	0.996095
