# Supplementary material for: Comprehensive mutational scanning of EGFR reveals TKI sensitivities of extracellular domain mutants
Source: Nat Commun. 2024 Mar 28;15:2742. doi: 10.1038/s41467-024-45594-4 (PMC10978866; doi:10.1038/s41467-024-45594-4)
Supplement: Supplementary file 5 — Supplementary Data 2 [file 41467_2024_45594_MOESM5_ESM.xlsx]

## Sheet: Z-score > 4
AA	Position	Z_score	Intracellular_Extracellular	Domain	pvalue	Robichaux et al	Kohsaka et al	Ng et al	Chakroborty et al	Number of studies observed	VUS
A289V	289	5.10305	Extracellular	domain II	0.511463	0	1	1	0	2	no
S768I	768	4.03494	Intracellular	kinase	0.189855	0	1	1	0	2	no
S229C	229	6.16214	Extracellular	domain II	0.063936	0	0	1	0	1	no
L747P	747	5.64519	Intracellular	kinase	0.167717	1	0	0	0	1	no
I643C	643	6.60061	Extracellular	domain IV	0.194558	0	0	0	0	0	yes
K642C	642	6.54124	Extracellular	domain IV	0.140137	0	0	0	0	0	yes
Q218C	218	6.47343	Extracellular	domain II	0.154892	0	0	0	0	0	yes
E709W	709	6.27153	Intracellular	kinase	0.165503	0	0	0	0	0	yes
P641C	641	6.12203	Extracellular	domain IV	0.100561	0	0	0	0	0	yes
N639C	639	6.04932	Extracellular	domain IV	0.0779027	0	0	0	0	0	yes
P644C	644	6.01494	Extracellular	domain IV	0.123828	0	0	0	0	0	yes
G640C	640	5.94154	Extracellular	domain IV	0.103716	0	0	0	0	0	yes
I646C	646	5.92455	Intracellular	transmembraine	0.22938	0	0	0	0	0	yes
E320C	320	5.81268	Extracellular	domain II	0.108502	0	0	0	0	0	yes
H304C	304	5.77293	Extracellular	domain II	0.132112	0	0	0	0	0	yes
S645C	645	5.76782	Intracellular	transmembraine	0.108502	0	0	0	0	0	yes
M766G	766	5.71802	Intracellular	kinase	0.149965	0	0	0	0	0	yes
L833C	833	5.67707	Intracellular	kinase	0.0867613	0	0	0	0	0	yes
M600C	600	5.65568	Extracellular	domain IV	0.145668	0	0	0	0	0	yes
E330C	330	5.62247	Extracellular	domain II	0.234001	0	0	0	0	0	yes
M766S	766	5.61513	Intracellular	kinase	0.193172	0	0	0	0	0	yes
T638C	638	5.58289	Extracellular	domain IV	0.103684	0	0	0	0	0	yes
P228C	228	5.57567	Extracellular	domain II	0.148879	0	0	0	0	0	yes
D303C	303	5.54896	Extracellular	domain II	0.268354	0	0	0	0	0	yes
T302H	302	5.45731	Extracellular	domain II	0.056658	0	0	0	0	0	yes
K327N	327	5.27228	Extracellular	domain II	0.534826	0	0	0	0	0	yes
M277E	277	5.24441	Extracellular	domain II	0.212759	0	0	0	0	0	yes
E634C	634	5.20188	Extracellular	domain IV	0.107215	0	0	0	0	0	yes
L655W	655	5.18501	Intracellular	transmembraine	0.0927514	0	0	0	0	0	yes
H773I	773	5.16022	Intracellular	kinase	0.0817355	0	0	0	0	0	yes
L662E	662	5.12826	Intracellular	transmembraine	0.0890104	0	0	0	0	0	yes
T648C	648	5.10864	Intracellular	transmembraine	0.166621	0	0	0	0	0	yes
Q217C	217	5.07419	Extracellular	domain II	0.0521037	0	0	0	0	0	yes
T854G	854	5.02995	Intracellular	kinase	0.0736049	0	0	0	0	0	yes
M766Q	766	4.99699	Intracellular	kinase	0.0732352	0	0	0	0	0	yes
Y626C	626	4.97937	Extracellular	domain IV	0.0584889	0	0	0	0	0	yes
L655E	655	4.97297	Intracellular	transmembraine	0.0720264	0	0	0	0	0	yes
L658E	658	4.9572	Intracellular	transmembraine	0.0664932	0	0	0	0	0	yes
V599C	599	4.95034	Extracellular	domain IV	0.144113	0	0	0	0	0	yes
L747A	747	4.90026	Intracellular	kinase	0.112614	0	0	0	0	0	yes
M793C	793	4.88756	Intracellular	kinase	0.143303	0	0	0	0	0	yes
A289L	289	4.87601	Extracellular	domain II	0.281947	0	0	0	0	0	yes
E709H	709	4.846	Intracellular	kinase	0.0988054	0	0	0	0	0	yes
M277D	277	4.78493	Extracellular	domain II	0.0106634	0	0	0	0	0	yes
G627C	627	4.76224	Extracellular	domain IV	0.0292109	0	0	0	0	0	yes
L658D	658	4.73689	Intracellular	transmembraine	0.0362561	0	0	0	0	0	yes
L861F	861	4.72774	Intracellular	kinase	0.0897113	0	0	0	0	0	yes
T790I	790	4.7275	Intracellular	kinase	0.131956	0	0	0	0	0	yes
E709F	709	4.68438	Intracellular	kinase	0.136722	0	0	0	0	0	yes
A289W	289	4.66305	Extracellular	domain II	0.248927	0	0	0	0	0	yes
N604C	604	4.62967	Extracellular	domain IV	0.136722	0	0	0	0	0	yes
S306G	306	4.62264	Extracellular	domain II	0.121715	0	0	0	0	0	yes
T648H	648	4.6183	Intracellular	transmembraine	0.117506	0	0	0	0	0	yes
C620K	620	4.60984	Extracellular	domain IV	0.108865	0	0	0	0	0	yes
E421Q	421	4.59353	Extracellular	domain III	0.534435	0	0	0	0	0	yes
N603C	603	4.57188	Extracellular	domain IV	0.129731	0	0	0	0	0	yes
D262C	262	4.57027	Extracellular	domain II	0.168163	0	0	0	0	0	yes
G601C	601	4.56448	Extracellular	domain IV	0.17035	0	0	0	0	0	yes
N623C	623	4.55709	Extracellular	domain IV	0.0893602	0	0	0	0	0	yes
C620G	620	4.54162	Extracellular	domain IV	0.113599	0	0	0	0	0	yes
G630C	630	4.52	Extracellular	domain IV	0.126893	0	0	0	0	0	yes
C620F	620	4.49791	Extracellular	domain IV	0.146067	0	0	0	0	0	yes
C620A	620	4.48273	Extracellular	domain IV	0.0124565	0	0	0	0	0	yes
V774S	774	4.4809	Intracellular	kinase	0.0292109	0	0	0	0	0	yes
P631C	631	4.45071	Extracellular	domain IV	0.128562	0	0	0	0	0	yes
C775P	775	4.44286	Intracellular	kinase	0.113599	0	0	0	0	0	yes
F254C	254	4.41103	Extracellular	domain II	0.103891	0	0	0	0	0	yes
C620I	620	4.40845	Extracellular	domain IV	0.173784	0	0	0	0	0	yes
C620Y	620	4.39151	Extracellular	domain IV	0.192984	0	0	0	0	0	yes
A647C	647	4.37797	Intracellular	transmembraine	0.0974352	0	0	0	0	0	yes
V769N	769	4.35089	Intracellular	kinase	0.177489	0	0	0	0	0	yes
G779F	779	4.30392	Intracellular	kinase	0.0890104	0	0	0	0	0	yes
A289Y	289	4.25341	Extracellular	domain II	0.197997	0	0	0	0	0	yes
L655Y	655	4.19138	Intracellular	transmembraine	0.143916	0	0	0	0	0	yes
A289R	289	4.18677	Extracellular	domain II	0.153564	0	0	0	0	0	yes
A289I	289	4.16976	Extracellular	domain II	0.215337	0	0	0	0	0	yes
V689F	689	4.15595	Intracellular	juxtamembrane	0.114151	0	0	0	0	0	yes
H1111C	1111	4.10138	Intracellular	c-terminal	0.129875	0	0	0	0	0	yes
G632C	632	4.08155	Extracellular	domain IV	0.139665	0	0	0	0	0	yes
M766A	766	4.07182	Intracellular	kinase	0.184826	0	0	0	0	0	yes
T263C	263	4.06162	Extracellular	domain II	0.083121	0	0	0	0	0	yes
W608C	608	4.04643	Extracellular	domain IV	0.100346	0	0	0	0	0	yes
S306Y	306	4.04227	Extracellular	domain II	0.14572	0	0	0	0	0	yes
C628G	628	4.041	Extracellular	domain IV	0.236582	0	0	0	0	0	yes
T790L	790	4.03772	Intracellular	kinase	0.291781	0	0	0	0	0	yes
L777F	777	4.03217	Intracellular	kinase	0.079414	0	0	0	0	0	yes
M766T	766	4.01848	Intracellular	kinase	0.164719	0	0	0	0	0	yes
C620W	620	4.01355	Extracellular	domain IV	0.0767476	0	0	0	0	0	yes

## Sheet: Z-score > 3
AA	Position	Z_score	Intracellular_Extracellular	Domain	pvalue	Robichaux et al	Kohsaka et al	Ng et al	Chakroborty et al	Number of studies observed	VUS
T790M	790	3.82442	Intracellular	kinase	0.106662	0	1	1	1	3	no
E709A	709	3.58648	Intracellular	kinase	0.105039	1	1	1	0	3	no
A289V	289	5.10305	Extracellular	domain II	0.511463	0	1	1	0	2	no
S768I	768	4.03494	Intracellular	kinase	0.189855	0	1	1	0	2	no
L861Q	861	3.5372	Intracellular	kinase	0.134999	0	1	1	0	2	no
G719A	719	3.19432	Intracellular	kinase	0.0237008	0	1	1	0	2	no
V774M	774	3.04421	Intracellular	kinase	0.124893	1	1	0	0	2	no
S229C	229	6.16214	Extracellular	domain II	0.063936	0	0	1	0	1	no
L747P	747	5.64519	Intracellular	kinase	0.167717	1	0	0	0	1	no
I643C	643	6.60061	Extracellular	domain IV	0.194558	0	0	0	0	0	yes
K642C	642	6.54124	Extracellular	domain IV	0.140137	0	0	0	0	0	yes
Q218C	218	6.47343	Extracellular	domain II	0.154892	0	0	0	0	0	yes
E709W	709	6.27153	Intracellular	kinase	0.165503	0	0	0	0	0	yes
P641C	641	6.12203	Extracellular	domain IV	0.100561	0	0	0	0	0	yes
N639C	639	6.04932	Extracellular	domain IV	0.0779027	0	0	0	0	0	yes
P644C	644	6.01494	Extracellular	domain IV	0.123828	0	0	0	0	0	yes
G640C	640	5.94154	Extracellular	domain IV	0.103716	0	0	0	0	0	yes
I646C	646	5.92455	Intracellular	transmembraine	0.22938	0	0	0	0	0	yes
E320C	320	5.81268	Extracellular	domain II	0.108502	0	0	0	0	0	yes
H304C	304	5.77293	Extracellular	domain II	0.132112	0	0	0	0	0	yes
S645C	645	5.76782	Intracellular	transmembraine	0.108502	0	0	0	0	0	yes
M766G	766	5.71802	Intracellular	kinase	0.149965	0	0	0	0	0	yes
L833C	833	5.67707	Intracellular	kinase	0.0867613	0	0	0	0	0	yes
M600C	600	5.65568	Extracellular	domain IV	0.145668	0	0	0	0	0	yes
E330C	330	5.62247	Extracellular	domain II	0.234001	0	0	0	0	0	yes
M766S	766	5.61513	Intracellular	kinase	0.193172	0	0	0	0	0	yes
T638C	638	5.58289	Extracellular	domain IV	0.103684	0	0	0	0	0	yes
P228C	228	5.57567	Extracellular	domain II	0.148879	0	0	0	0	0	yes
D303C	303	5.54896	Extracellular	domain II	0.268354	0	0	0	0	0	yes
T302H	302	5.45731	Extracellular	domain II	0.056658	0	0	0	0	0	yes
K327N	327	5.27228	Extracellular	domain II	0.534826	0	0	0	0	0	yes
M277E	277	5.24441	Extracellular	domain II	0.212759	0	0	0	0	0	yes
E634C	634	5.20188	Extracellular	domain IV	0.107215	0	0	0	0	0	yes
L655W	655	5.18501	Intracellular	transmembraine	0.0927514	0	0	0	0	0	yes
H773I	773	5.16022	Intracellular	kinase	0.0817355	0	0	0	0	0	yes
L662E	662	5.12826	Intracellular	transmembraine	0.0890104	0	0	0	0	0	yes
T648C	648	5.10864	Intracellular	transmembraine	0.166621	0	0	0	0	0	yes
Q217C	217	5.07419	Extracellular	domain II	0.0521037	0	0	0	0	0	yes
T854G	854	5.02995	Intracellular	kinase	0.0736049	0	0	0	0	0	yes
M766Q	766	4.99699	Intracellular	kinase	0.0732352	0	0	0	0	0	yes
Y626C	626	4.97937	Extracellular	domain IV	0.0584889	0	0	0	0	0	yes
L655E	655	4.97297	Intracellular	transmembraine	0.0720264	0	0	0	0	0	yes
L658E	658	4.9572	Intracellular	transmembraine	0.0664932	0	0	0	0	0	yes
V599C	599	4.95034	Extracellular	domain IV	0.144113	0	0	0	0	0	yes
L747A	747	4.90026	Intracellular	kinase	0.112614	0	0	0	0	0	yes
M793C	793	4.88756	Intracellular	kinase	0.143303	0	0	0	0	0	yes
A289L	289	4.87601	Extracellular	domain II	0.281947	0	0	0	0	0	yes
E709H	709	4.846	Intracellular	kinase	0.0988054	0	0	0	0	0	yes
M277D	277	4.78493	Extracellular	domain II	0.0106634	0	0	0	0	0	yes
G627C	627	4.76224	Extracellular	domain IV	0.0292109	0	0	0	0	0	yes
L658D	658	4.73689	Intracellular	transmembraine	0.0362561	0	0	0	0	0	yes
L861F	861	4.72774	Intracellular	kinase	0.0897113	0	0	0	0	0	yes
T790I	790	4.7275	Intracellular	kinase	0.131956	0	0	0	0	0	yes
E709F	709	4.68438	Intracellular	kinase	0.136722	0	0	0	0	0	yes
A289W	289	4.66305	Extracellular	domain II	0.248927	0	0	0	0	0	yes
N604C	604	4.62967	Extracellular	domain IV	0.136722	0	0	0	0	0	yes
S306G	306	4.62264	Extracellular	domain II	0.121715	0	0	0	0	0	yes
T648H	648	4.6183	Intracellular	transmembraine	0.117506	0	0	0	0	0	yes
C620K	620	4.60984	Extracellular	domain IV	0.108865	0	0	0	0	0	yes
E421Q	421	4.59353	Extracellular	domain III	0.534435	0	0	0	0	0	yes
N603C	603	4.57188	Extracellular	domain IV	0.129731	0	0	0	0	0	yes
D262C	262	4.57027	Extracellular	domain II	0.168163	0	0	0	0	0	yes
G601C	601	4.56448	Extracellular	domain IV	0.17035	0	0	0	0	0	yes
N623C	623	4.55709	Extracellular	domain IV	0.0893602	0	0	0	0	0	yes
C620G	620	4.54162	Extracellular	domain IV	0.113599	0	0	0	0	0	yes
G630C	630	4.52	Extracellular	domain IV	0.126893	0	0	0	0	0	yes
C620F	620	4.49791	Extracellular	domain IV	0.146067	0	0	0	0	0	yes
C620A	620	4.48273	Extracellular	domain IV	0.0124565	0	0	0	0	0	yes
V774S	774	4.4809	Intracellular	kinase	0.0292109	0	0	0	0	0	yes
P631C	631	4.45071	Extracellular	domain IV	0.128562	0	0	0	0	0	yes
C775P	775	4.44286	Intracellular	kinase	0.113599	0	0	0	0	0	yes
F254C	254	4.41103	Extracellular	domain II	0.103891	0	0	0	0	0	yes
C620I	620	4.40845	Extracellular	domain IV	0.173784	0	0	0	0	0	yes
C620Y	620	4.39151	Extracellular	domain IV	0.192984	0	0	0	0	0	yes
A647C	647	4.37797	Intracellular	transmembraine	0.0974352	0	0	0	0	0	yes
V769N	769	4.35089	Intracellular	kinase	0.177489	0	0	0	0	0	yes
G779F	779	4.30392	Intracellular	kinase	0.0890104	0	0	0	0	0	yes
A289Y	289	4.25341	Extracellular	domain II	0.197997	0	0	0	0	0	yes
L655Y	655	4.19138	Intracellular	transmembraine	0.143916	0	0	0	0	0	yes
A289R	289	4.18677	Extracellular	domain II	0.153564	0	0	0	0	0	yes
A289I	289	4.16976	Extracellular	domain II	0.215337	0	0	0	0	0	yes
V689F	689	4.15595	Intracellular	juxtamembrane	0.114151	0	0	0	0	0	yes
H1111C	1111	4.10138	Intracellular	c-terminal	0.129875	0	0	0	0	0	yes
G632C	632	4.08155	Extracellular	domain IV	0.139665	0	0	0	0	0	yes
M766A	766	4.07182	Intracellular	kinase	0.184826	0	0	0	0	0	yes
T263C	263	4.06162	Extracellular	domain II	0.083121	0	0	0	0	0	yes
W608C	608	4.04643	Extracellular	domain IV	0.100346	0	0	0	0	0	yes
S306Y	306	4.04227	Extracellular	domain II	0.14572	0	0	0	0	0	yes
C628G	628	4.041	Extracellular	domain IV	0.236582	0	0	0	0	0	yes
T790L	790	4.03772	Intracellular	kinase	0.291781	0	0	0	0	0	yes
L777F	777	4.03217	Intracellular	kinase	0.079414	0	0	0	0	0	yes
M766T	766	4.01848	Intracellular	kinase	0.164719	0	0	0	0	0	yes
C620W	620	4.01355	Extracellular	domain IV	0.0767476	0	0	0	0	0	yes
T34W	34	3.99988	Extracellular	domain I	0.531057	0	0	0	0	0	yes
C624Y	624	3.98919	Extracellular	domain IV	0.259873	0	0	0	0	0	yes
C620M	620	3.98898	Extracellular	domain IV	0.0817355	0	0	0	0	0	yes
D321C	321	3.9621	Extracellular	domain II	0.105257	0	0	0	0	0	yes
C628K	628	3.95752	Extracellular	domain IV	0.16816	0	0	0	0	0	yes
C620T	620	3.95669	Extracellular	domain IV	0.112769	0	0	0	0	0	yes
S220C	220	3.91166	Extracellular	domain II	0.143303	0	0	0	0	0	yes
G1075F	1075	3.90339	Intracellular	c-terminal	0.541916	0	0	0	0	0	yes
E709Y	709	3.88814	Intracellular	kinase	0.178777	0	0	0	0	0	yes
C628N	628	3.86806	Extracellular	domain IV	0.0706172	0	0	0	0	0	yes
C620H	620	3.85983	Extracellular	domain IV	0.112614	0	0	0	0	0	yes
L658N	658	3.84987	Intracellular	transmembraine	0.131956	0	0	0	0	0	yes
H621C	621	3.84496	Extracellular	domain IV	0.16816	0	0	0	0	0	yes
C595I	595	3.84174	Extracellular	domain IV	0.131698	0	0	0	0	0	yes
C628F	628	3.82471	Extracellular	domain IV	0.130836	0	0	0	0	0	yes
L662N	662	3.8244	Intracellular	transmembraine	0.134999	0	0	0	0	0	yes
A86K	86	3.79811	Extracellular	domain I	0.17909	0	0	0	0	0	yes
I759A	759	3.79664	Intracellular	kinase	0.240586	0	0	0	0	0	yes
C595V	595	3.79048	Extracellular	domain IV	0.0779027	0	0	0	0	0	yes
K487S	487	3.77086	Extracellular	domain III	0.531823	0	0	0	0	0	yes
C628L	628	3.7663	Extracellular	domain IV	0.0965893	0	0	0	0	0	yes
C628A	628	3.75727	Extracellular	domain IV	0.135273	0	0	0	0	0	yes
L655D	655	3.74801	Intracellular	transmembraine	0.0879697	0	0	0	0	0	yes
L633C	633	3.72188	Extracellular	domain IV	0.0124565	0	0	0	0	0	yes
C595K	595	3.71323	Extracellular	domain IV	0.143916	0	0	0	0	0	yes
C624M	624	3.70569	Extracellular	domain IV	0.123911	0	0	0	0	0	yes
C624A	624	3.6904	Extracellular	domain IV	0.142248	0	0	0	0	0	yes
G598C	598	3.68873	Extracellular	domain IV	0.11463	0	0	0	0	0	yes
E709T	709	3.68083	Intracellular	kinase	0.135883	0	0	0	0	0	yes
C311L	311	3.67991	Extracellular	domain II	0.132112	0	0	0	0	0	yes
D770P	770	3.67842	Intracellular	kinase	0.112614	0	0	0	0	0	yes
C595P	595	3.67532	Extracellular	domain IV	0.168425	0	0	0	0	0	yes
V689W	689	3.62886	Intracellular	juxtamembrane	0.243334	0	0	0	0	0	yes
H773K	773	3.59578	Intracellular	kinase	0.118943	0	0	0	0	0	yes
C595L	595	3.59128	Extracellular	domain IV	0.14126	0	0	0	0	0	yes
C624H	624	3.58991	Extracellular	domain IV	0.248871	0	0	0	0	0	yes
L469C	469	3.58962	Extracellular	domain III	0.155517	0	0	0	0	0	yes
C628T	628	3.58109	Extracellular	domain IV	0.152926	0	0	0	0	0	yes
L718W	718	3.57727	Intracellular	kinase	0.110336	0	0	0	0	0	yes
C311S	311	3.57355	Extracellular	domain II	0.0786363	0	0	0	0	0	yes
C624S	624	3.54571	Extracellular	domain IV	0.0817355	0	0	0	0	0	yes
C595N	595	3.51402	Extracellular	domain IV	0.125219	0	0	0	0	0	yes
C620L	620	3.5135	Extracellular	domain IV	0.129959	0	0	0	0	0	yes
C595Q	595	3.50916	Extracellular	domain IV	0.129741	0	0	0	0	0	yes
I759L	759	3.50903	Intracellular	kinase	0.19452	0	0	0	0	0	yes
L662D	662	3.49597	Intracellular	transmembraine	0.117514	0	0	0	0	0	yes
V323R	323	3.49259	Extracellular	domain II	0.119188	0	0	0	0	0	yes
C231M	231	3.49098	Extracellular	domain II	0.126695	0	0	0	0	0	yes
C628E	628	3.48146	Extracellular	domain IV	0.124893	0	0	0	0	0	yes
S306W	306	3.47711	Extracellular	domain II	0.126695	0	0	0	0	0	yes
C620D	620	3.46912	Extracellular	domain IV	0.136722	0	0	0	0	0	yes
C628P	628	3.46864	Extracellular	domain IV	0.13816	0	0	0	0	0	yes
C628W	628	3.46836	Extracellular	domain IV	0.108502	0	0	0	0	0	yes
C231A	231	3.46044	Extracellular	domain II	0.152538	0	0	0	0	0	yes
C624Q	624	3.4552	Extracellular	domain IV	0.165713	0	0	0	0	0	yes
L718T	718	3.44043	Intracellular	kinase	0.145208	0	0	0	0	0	yes
H773V	773	3.43701	Intracellular	kinase	0.272511	0	0	0	0	0	yes
L861K	861	3.43592	Intracellular	kinase	0.141017	0	0	0	0	0	yes
C595A	595	3.42433	Extracellular	domain IV	0.181409	0	0	0	0	0	yes
C628M	628	3.42022	Extracellular	domain IV	0.129932	0	0	0	0	0	yes
C311T	311	3.41889	Extracellular	domain II	0.136722	0	0	0	0	0	yes
C595M	595	3.40873	Extracellular	domain IV	0.117506	0	0	0	0	0	yes
S306F	306	3.38181	Extracellular	domain II	0.128489	0	0	0	0	0	yes
C582R	582	3.38145	Extracellular	domain IV	0.178046	0	0	0	0	0	yes
C628I	628	3.36194	Extracellular	domain IV	0.220602	0	0	0	0	0	yes
C620P	620	3.35459	Extracellular	domain IV	0.218245	0	0	0	0	0	yes
E709I	709	3.34739	Intracellular	kinase	0.0890104	0	0	0	0	0	yes
D587C	587	3.33917	Extracellular	domain IV	0.234671	0	0	0	0	0	yes
H773M	773	3.32595	Intracellular	kinase	0.131031	0	0	0	0	0	yes
C628D	628	3.32263	Extracellular	domain IV	0.119926	0	0	0	0	0	yes
K846H	846	3.31492	Intracellular	kinase	0.475737	0	0	0	0	0	yes
D800K	800	3.30382	Intracellular	kinase	0.543731	0	0	0	0	0	yes
C311R	311	3.29544	Extracellular	domain II	0.339199	0	0	0	0	0	yes
I981P	981	3.29197	Intracellular	c-terminal	0.536789	0	0	0	0	0	yes
C624L	624	3.2903	Extracellular	domain IV	0.219878	0	0	0	0	0	yes
G598F	598	3.27723	Extracellular	domain IV	0.178616	0	0	0	0	0	yes
A289F	289	3.25972	Extracellular	domain II	0.181743	0	0	0	0	0	yes
C624I	624	3.25377	Extracellular	domain IV	0.192909	0	0	0	0	0	yes
C333K	333	3.24242	Extracellular	domain II	0.132345	0	0	0	0	0	yes
C582H	582	3.23929	Extracellular	domain IV	0.12837	0	0	0	0	0	yes
Q141Y	141	3.23619	Extracellular	domain I	0.498961	0	0	0	0	0	yes
M793A	793	3.23421	Intracellular	kinase	0.226858	0	0	0	0	0	yes
T903F	903	3.22566	Intracellular	kinase	0.103684	0	0	0	0	0	yes
E709S	709	3.22315	Intracellular	kinase	0.210263	0	0	0	0	0	yes
L655Q	655	3.22312	Intracellular	transmembraine	0.103919	0	0	0	0	0	yes
C595D	595	3.21431	Extracellular	domain IV	0.125338	0	0	0	0	0	yes
E709C	709	3.2123	Intracellular	kinase	0.132112	0	0	0	0	0	yes
T854F	854	3.20084	Intracellular	kinase	0.240508	0	0	0	0	0	yes
C311I	311	3.18847	Extracellular	domain II	0.239779	0	0	0	0	0	yes
C624K	624	3.17621	Extracellular	domain IV	0.140295	0	0	0	0	0	yes
G735H	735	3.17167	Intracellular	kinase	0.468645	0	0	0	0	0	yes
C628H	628	3.16671	Extracellular	domain IV	0.132345	0	0	0	0	0	yes
M766H	766	3.15514	Intracellular	kinase	0.202362	0	0	0	0	0	yes
F254I	254	3.13704	Extracellular	domain II	0.187798	0	0	0	0	0	yes
S286H	286	3.13572	Extracellular	domain II	0.232196	0	0	0	0	0	yes
P195I	195	3.11974	Extracellular	domain II	0.387043	0	0	0	0	0	yes
I759F	759	3.11948	Intracellular	kinase	0.181315	0	0	0	0	0	yes
G331C	331	3.11465	Extracellular	domain II	0.0364097	0	0	0	0	0	yes
G649C	649	3.11447	Intracellular	transmembraine	0.0890104	0	0	0	0	0	yes
L718C	718	3.11177	Intracellular	kinase	0.196479	0	0	0	0	0	yes
C311K	311	3.10632	Extracellular	domain II	0.223506	0	0	0	0	0	yes
C624V	624	3.10007	Extracellular	domain IV	0.143916	0	0	0	0	0	yes
T625C	625	3.0965	Extracellular	domain IV	0.0942365	0	0	0	0	0	yes
D800W	800	3.08412	Intracellular	kinase	0.513269	0	0	0	0	0	yes
C311P	311	3.08297	Extracellular	domain II	0.140137	0	0	0	0	0	yes
D612C	612	3.08287	Extracellular	domain IV	0.0879697	0	0	0	0	0	yes
C624D	624	3.07958	Extracellular	domain IV	0.0584889	0	0	0	0	0	yes
L883Q	883	3.07023	Intracellular	kinase	0.164719	0	0	0	0	0	yes
V774F	774	3.06777	Intracellular	kinase	0.198336	0	0	0	0	0	yes
C624T	624	3.06722	Extracellular	domain IV	0.0600231	0	0	0	0	0	yes
Q486I	486	3.06355	Extracellular	domain III	0.237285	0	0	0	0	0	yes
C620Q	620	3.06124	Extracellular	domain IV	0.195161	0	0	0	0	0	yes
C295P	295	3.0505	Extracellular	domain II	0.161299	0	0	0	0	0	yes
N528A	528	3.05015	Extracellular	domain IV	0.0798327	0	0	0	0	0	yes
C628S	628	3.04964	Extracellular	domain IV	0.0364097	0	0	0	0	0	yes
F404A	404	3.04348	Extracellular	domain III	0.300724	0	0	0	0	0	yes
P622C	622	3.03451	Extracellular	domain IV	0.05657	0	0	0	0	0	yes
Q486V	486	3.02189	Extracellular	domain III	0.189914	0	0	0	0	0	yes
L662H	662	3.02128	Intracellular	transmembraine	0.147291	0	0	0	0	0	yes
C620S	620	3.01954	Extracellular	domain IV	0.0879697	0	0	0	0	0	yes
C781L	781	3.01424	Intracellular	kinase	0.189596	0	0	0	0	0	yes
Q486W	486	3.01185	Extracellular	domain III	0.213025	0	0	0	0	0	yes
K431F	431	3.00263	Extracellular	domain III	0.0933984	0	0	0	0	0	yes

## Sheet: Z-score > 2
AA	Position	Z_score	Intracellular_Extracellular	Domain	pvalue	Robichaux et al	Kohsaka et al	Ng et al	Chakroborty et al	Number of studies observed	VUS
T790M	790	3.82442	Intracellular	kinase	0.106662	0	1	1	1	3	no
E709A	709	3.58648	Intracellular	kinase	0.105039	1	1	1	0	3	no
L747S	747	2.90414	Intracellular	kinase	0.132345	1	1	1	0	3	no
L833V	833	2.45427	Intracellular	kinase	0.416328	1	1	1	0	3	no
A289V	289	5.10305	Extracellular	domain II	0.511463	0	1	1	0	2	no
S768I	768	4.03494	Intracellular	kinase	0.189855	0	1	1	0	2	no
L861Q	861	3.5372	Intracellular	kinase	0.134999	0	1	1	0	2	no
G719A	719	3.19432	Intracellular	kinase	0.0237008	0	1	1	0	2	no
V774M	774	3.04421	Intracellular	kinase	0.124893	1	1	0	0	2	no
R222C	222	2.96749	Extracellular	domain II	0.056817	0	1	1	0	2	no
G598V	598	2.78649	Extracellular	domain IV	0.201623	0	1	1	0	2	no
L861R	861	2.64111	Intracellular	kinase	0.0754363	1	0	1	0	2	no
T854A	854	2.39056	Intracellular	kinase	0.239036	0	1	1	0	2	no
V769L	769	2.36279	Intracellular	kinase	0.0906305	0	1	1	0	2	no
S229C	229	6.16214	Extracellular	domain II	0.063936	0	0	1	0	1	no
L747P	747	5.64519	Intracellular	kinase	0.167717	1	0	0	0	1	no
H773L	773	2.40139	Intracellular	kinase	0.143303	0	1	0	0	1	no
E709V	709	2.35665	Intracellular	kinase	0.327187	0	1	0	0	1	no
H773R	773	2.3346	Intracellular	kinase	0.0779027	0	1	0	0	1	no
L718Q	718	2.27334	Intracellular	kinase	0.1418	1	0	0	0	1	no
I643C	643	6.60061	Extracellular	domain IV	0.194558	0	0	0	0	0	yes
K642C	642	6.54124	Extracellular	domain IV	0.140137	0	0	0	0	0	yes
Q218C	218	6.47343	Extracellular	domain II	0.154892	0	0	0	0	0	yes
E709W	709	6.27153	Intracellular	kinase	0.165503	0	0	0	0	0	yes
P641C	641	6.12203	Extracellular	domain IV	0.100561	0	0	0	0	0	yes
N639C	639	6.04932	Extracellular	domain IV	0.0779027	0	0	0	0	0	yes
P644C	644	6.01494	Extracellular	domain IV	0.123828	0	0	0	0	0	yes
G640C	640	5.94154	Extracellular	domain IV	0.103716	0	0	0	0	0	yes
I646C	646	5.92455	Intracellular	transmembraine	0.22938	0	0	0	0	0	yes
E320C	320	5.81268	Extracellular	domain II	0.108502	0	0	0	0	0	yes
H304C	304	5.77293	Extracellular	domain II	0.132112	0	0	0	0	0	yes
S645C	645	5.76782	Intracellular	transmembraine	0.108502	0	0	0	0	0	yes
M766G	766	5.71802	Intracellular	kinase	0.149965	0	0	0	0	0	yes
L833C	833	5.67707	Intracellular	kinase	0.0867613	0	0	0	0	0	yes
M600C	600	5.65568	Extracellular	domain IV	0.145668	0	0	0	0	0	yes
E330C	330	5.62247	Extracellular	domain II	0.234001	0	0	0	0	0	yes
M766S	766	5.61513	Intracellular	kinase	0.193172	0	0	0	0	0	yes
T638C	638	5.58289	Extracellular	domain IV	0.103684	0	0	0	0	0	yes
P228C	228	5.57567	Extracellular	domain II	0.148879	0	0	0	0	0	yes
D303C	303	5.54896	Extracellular	domain II	0.268354	0	0	0	0	0	yes
T302H	302	5.45731	Extracellular	domain II	0.056658	0	0	0	0	0	yes
K327N	327	5.27228	Extracellular	domain II	0.534826	0	0	0	0	0	yes
M277E	277	5.24441	Extracellular	domain II	0.212759	0	0	0	0	0	yes
E634C	634	5.20188	Extracellular	domain IV	0.107215	0	0	0	0	0	yes
L655W	655	5.18501	Intracellular	transmembraine	0.0927514	0	0	0	0	0	yes
H773I	773	5.16022	Intracellular	kinase	0.0817355	0	0	0	0	0	yes
L662E	662	5.12826	Intracellular	transmembraine	0.0890104	0	0	0	0	0	yes
T648C	648	5.10864	Intracellular	transmembraine	0.166621	0	0	0	0	0	yes
Q217C	217	5.07419	Extracellular	domain II	0.0521037	0	0	0	0	0	yes
T854G	854	5.02995	Intracellular	kinase	0.0736049	0	0	0	0	0	yes
M766Q	766	4.99699	Intracellular	kinase	0.0732352	0	0	0	0	0	yes
Y626C	626	4.97937	Extracellular	domain IV	0.0584889	0	0	0	0	0	yes
L655E	655	4.97297	Intracellular	transmembraine	0.0720264	0	0	0	0	0	yes
L658E	658	4.9572	Intracellular	transmembraine	0.0664932	0	0	0	0	0	yes
V599C	599	4.95034	Extracellular	domain IV	0.144113	0	0	0	0	0	yes
L747A	747	4.90026	Intracellular	kinase	0.112614	0	0	0	0	0	yes
M793C	793	4.88756	Intracellular	kinase	0.143303	0	0	0	0	0	yes
A289L	289	4.87601	Extracellular	domain II	0.281947	0	0	0	0	0	yes
E709H	709	4.846	Intracellular	kinase	0.0988054	0	0	0	0	0	yes
M277D	277	4.78493	Extracellular	domain II	0.0106634	0	0	0	0	0	yes
G627C	627	4.76224	Extracellular	domain IV	0.0292109	0	0	0	0	0	yes
L658D	658	4.73689	Intracellular	transmembraine	0.0362561	0	0	0	0	0	yes
L861F	861	4.72774	Intracellular	kinase	0.0897113	0	0	0	0	0	yes
T790I	790	4.7275	Intracellular	kinase	0.131956	0	0	0	0	0	yes
E709F	709	4.68438	Intracellular	kinase	0.136722	0	0	0	0	0	yes
A289W	289	4.66305	Extracellular	domain II	0.248927	0	0	0	0	0	yes
N604C	604	4.62967	Extracellular	domain IV	0.136722	0	0	0	0	0	yes
S306G	306	4.62264	Extracellular	domain II	0.121715	0	0	0	0	0	yes
T648H	648	4.6183	Intracellular	transmembraine	0.117506	0	0	0	0	0	yes
C620K	620	4.60984	Extracellular	domain IV	0.108865	0	0	0	0	0	yes
E421Q	421	4.59353	Extracellular	domain III	0.534435	0	0	0	0	0	yes
N603C	603	4.57188	Extracellular	domain IV	0.129731	0	0	0	0	0	yes
D262C	262	4.57027	Extracellular	domain II	0.168163	0	0	0	0	0	yes
G601C	601	4.56448	Extracellular	domain IV	0.17035	0	0	0	0	0	yes
N623C	623	4.55709	Extracellular	domain IV	0.0893602	0	0	0	0	0	yes
C620G	620	4.54162	Extracellular	domain IV	0.113599	0	0	0	0	0	yes
G630C	630	4.52	Extracellular	domain IV	0.126893	0	0	0	0	0	yes
C620F	620	4.49791	Extracellular	domain IV	0.146067	0	0	0	0	0	yes
C620A	620	4.48273	Extracellular	domain IV	0.0124565	0	0	0	0	0	yes
V774S	774	4.4809	Intracellular	kinase	0.0292109	0	0	0	0	0	yes
P631C	631	4.45071	Extracellular	domain IV	0.128562	0	0	0	0	0	yes
C775P	775	4.44286	Intracellular	kinase	0.113599	0	0	0	0	0	yes
F254C	254	4.41103	Extracellular	domain II	0.103891	0	0	0	0	0	yes
C620I	620	4.40845	Extracellular	domain IV	0.173784	0	0	0	0	0	yes
C620Y	620	4.39151	Extracellular	domain IV	0.192984	0	0	0	0	0	yes
A647C	647	4.37797	Intracellular	transmembraine	0.0974352	0	0	0	0	0	yes
V769N	769	4.35089	Intracellular	kinase	0.177489	0	0	0	0	0	yes
G779F	779	4.30392	Intracellular	kinase	0.0890104	0	0	0	0	0	yes
A289Y	289	4.25341	Extracellular	domain II	0.197997	0	0	0	0	0	yes
L655Y	655	4.19138	Intracellular	transmembraine	0.143916	0	0	0	0	0	yes
A289R	289	4.18677	Extracellular	domain II	0.153564	0	0	0	0	0	yes
A289I	289	4.16976	Extracellular	domain II	0.215337	0	0	0	0	0	yes
V689F	689	4.15595	Intracellular	juxtamembrane	0.114151	0	0	0	0	0	yes
H1111C	1111	4.10138	Intracellular	c-terminal	0.129875	0	0	0	0	0	yes
G632C	632	4.08155	Extracellular	domain IV	0.139665	0	0	0	0	0	yes
M766A	766	4.07182	Intracellular	kinase	0.184826	0	0	0	0	0	yes
T263C	263	4.06162	Extracellular	domain II	0.083121	0	0	0	0	0	yes
W608C	608	4.04643	Extracellular	domain IV	0.100346	0	0	0	0	0	yes
S306Y	306	4.04227	Extracellular	domain II	0.14572	0	0	0	0	0	yes
C628G	628	4.041	Extracellular	domain IV	0.236582	0	0	0	0	0	yes
T790L	790	4.03772	Intracellular	kinase	0.291781	0	0	0	0	0	yes
L777F	777	4.03217	Intracellular	kinase	0.079414	0	0	0	0	0	yes
M766T	766	4.01848	Intracellular	kinase	0.164719	0	0	0	0	0	yes
C620W	620	4.01355	Extracellular	domain IV	0.0767476	0	0	0	0	0	yes
T34W	34	3.99988	Extracellular	domain I	0.531057	0	0	0	0	0	yes
C624Y	624	3.98919	Extracellular	domain IV	0.259873	0	0	0	0	0	yes
C620M	620	3.98898	Extracellular	domain IV	0.0817355	0	0	0	0	0	yes
D321C	321	3.9621	Extracellular	domain II	0.105257	0	0	0	0	0	yes
C628K	628	3.95752	Extracellular	domain IV	0.16816	0	0	0	0	0	yes
C620T	620	3.95669	Extracellular	domain IV	0.112769	0	0	0	0	0	yes
S220C	220	3.91166	Extracellular	domain II	0.143303	0	0	0	0	0	yes
G1075F	1075	3.90339	Intracellular	c-terminal	0.541916	0	0	0	0	0	yes
E709Y	709	3.88814	Intracellular	kinase	0.178777	0	0	0	0	0	yes
C628N	628	3.86806	Extracellular	domain IV	0.0706172	0	0	0	0	0	yes
C620H	620	3.85983	Extracellular	domain IV	0.112614	0	0	0	0	0	yes
L658N	658	3.84987	Intracellular	transmembraine	0.131956	0	0	0	0	0	yes
H621C	621	3.84496	Extracellular	domain IV	0.16816	0	0	0	0	0	yes
C595I	595	3.84174	Extracellular	domain IV	0.131698	0	0	0	0	0	yes
C628F	628	3.82471	Extracellular	domain IV	0.130836	0	0	0	0	0	yes
L662N	662	3.8244	Intracellular	transmembraine	0.134999	0	0	0	0	0	yes
A86K	86	3.79811	Extracellular	domain I	0.17909	0	0	0	0	0	yes
I759A	759	3.79664	Intracellular	kinase	0.240586	0	0	0	0	0	yes
C595V	595	3.79048	Extracellular	domain IV	0.0779027	0	0	0	0	0	yes
K487S	487	3.77086	Extracellular	domain III	0.531823	0	0	0	0	0	yes
C628L	628	3.7663	Extracellular	domain IV	0.0965893	0	0	0	0	0	yes
C628A	628	3.75727	Extracellular	domain IV	0.135273	0	0	0	0	0	yes
L655D	655	3.74801	Intracellular	transmembraine	0.0879697	0	0	0	0	0	yes
L633C	633	3.72188	Extracellular	domain IV	0.0124565	0	0	0	0	0	yes
C595K	595	3.71323	Extracellular	domain IV	0.143916	0	0	0	0	0	yes
C624M	624	3.70569	Extracellular	domain IV	0.123911	0	0	0	0	0	yes
C624A	624	3.6904	Extracellular	domain IV	0.142248	0	0	0	0	0	yes
G598C	598	3.68873	Extracellular	domain IV	0.11463	0	0	0	0	0	yes
E709T	709	3.68083	Intracellular	kinase	0.135883	0	0	0	0	0	yes
C311L	311	3.67991	Extracellular	domain II	0.132112	0	0	0	0	0	yes
D770P	770	3.67842	Intracellular	kinase	0.112614	0	0	0	0	0	yes
C595P	595	3.67532	Extracellular	domain IV	0.168425	0	0	0	0	0	yes
V689W	689	3.62886	Intracellular	juxtamembrane	0.243334	0	0	0	0	0	yes
H773K	773	3.59578	Intracellular	kinase	0.118943	0	0	0	0	0	yes
C595L	595	3.59128	Extracellular	domain IV	0.14126	0	0	0	0	0	yes
C624H	624	3.58991	Extracellular	domain IV	0.248871	0	0	0	0	0	yes
L469C	469	3.58962	Extracellular	domain III	0.155517	0	0	0	0	0	yes
C628T	628	3.58109	Extracellular	domain IV	0.152926	0	0	0	0	0	yes
L718W	718	3.57727	Intracellular	kinase	0.110336	0	0	0	0	0	yes
C311S	311	3.57355	Extracellular	domain II	0.0786363	0	0	0	0	0	yes
C624S	624	3.54571	Extracellular	domain IV	0.0817355	0	0	0	0	0	yes
C595N	595	3.51402	Extracellular	domain IV	0.125219	0	0	0	0	0	yes
C620L	620	3.5135	Extracellular	domain IV	0.129959	0	0	0	0	0	yes
C595Q	595	3.50916	Extracellular	domain IV	0.129741	0	0	0	0	0	yes
I759L	759	3.50903	Intracellular	kinase	0.19452	0	0	0	0	0	yes
L662D	662	3.49597	Intracellular	transmembraine	0.117514	0	0	0	0	0	yes
V323R	323	3.49259	Extracellular	domain II	0.119188	0	0	0	0	0	yes
C231M	231	3.49098	Extracellular	domain II	0.126695	0	0	0	0	0	yes
C628E	628	3.48146	Extracellular	domain IV	0.124893	0	0	0	0	0	yes
S306W	306	3.47711	Extracellular	domain II	0.126695	0	0	0	0	0	yes
C620D	620	3.46912	Extracellular	domain IV	0.136722	0	0	0	0	0	yes
C628P	628	3.46864	Extracellular	domain IV	0.13816	0	0	0	0	0	yes
C628W	628	3.46836	Extracellular	domain IV	0.108502	0	0	0	0	0	yes
C231A	231	3.46044	Extracellular	domain II	0.152538	0	0	0	0	0	yes
C624Q	624	3.4552	Extracellular	domain IV	0.165713	0	0	0	0	0	yes
L718T	718	3.44043	Intracellular	kinase	0.145208	0	0	0	0	0	yes
H773V	773	3.43701	Intracellular	kinase	0.272511	0	0	0	0	0	yes
L861K	861	3.43592	Intracellular	kinase	0.141017	0	0	0	0	0	yes
C595A	595	3.42433	Extracellular	domain IV	0.181409	0	0	0	0	0	yes
C628M	628	3.42022	Extracellular	domain IV	0.129932	0	0	0	0	0	yes
C311T	311	3.41889	Extracellular	domain II	0.136722	0	0	0	0	0	yes
C595M	595	3.40873	Extracellular	domain IV	0.117506	0	0	0	0	0	yes
S306F	306	3.38181	Extracellular	domain II	0.128489	0	0	0	0	0	yes
C582R	582	3.38145	Extracellular	domain IV	0.178046	0	0	0	0	0	yes
C628I	628	3.36194	Extracellular	domain IV	0.220602	0	0	0	0	0	yes
C620P	620	3.35459	Extracellular	domain IV	0.218245	0	0	0	0	0	yes
E709I	709	3.34739	Intracellular	kinase	0.0890104	0	0	0	0	0	yes
D587C	587	3.33917	Extracellular	domain IV	0.234671	0	0	0	0	0	yes
H773M	773	3.32595	Intracellular	kinase	0.131031	0	0	0	0	0	yes
C628D	628	3.32263	Extracellular	domain IV	0.119926	0	0	0	0	0	yes
K846H	846	3.31492	Intracellular	kinase	0.475737	0	0	0	0	0	yes
D800K	800	3.30382	Intracellular	kinase	0.543731	0	0	0	0	0	yes
C311R	311	3.29544	Extracellular	domain II	0.339199	0	0	0	0	0	yes
I981P	981	3.29197	Intracellular	c-terminal	0.536789	0	0	0	0	0	yes
C624L	624	3.2903	Extracellular	domain IV	0.219878	0	0	0	0	0	yes
G598F	598	3.27723	Extracellular	domain IV	0.178616	0	0	0	0	0	yes
A289F	289	3.25972	Extracellular	domain II	0.181743	0	0	0	0	0	yes
C624I	624	3.25377	Extracellular	domain IV	0.192909	0	0	0	0	0	yes
C333K	333	3.24242	Extracellular	domain II	0.132345	0	0	0	0	0	yes
C582H	582	3.23929	Extracellular	domain IV	0.12837	0	0	0	0	0	yes
Q141Y	141	3.23619	Extracellular	domain I	0.498961	0	0	0	0	0	yes
M793A	793	3.23421	Intracellular	kinase	0.226858	0	0	0	0	0	yes
T903F	903	3.22566	Intracellular	kinase	0.103684	0	0	0	0	0	yes
E709S	709	3.22315	Intracellular	kinase	0.210263	0	0	0	0	0	yes
L655Q	655	3.22312	Intracellular	transmembraine	0.103919	0	0	0	0	0	yes
C595D	595	3.21431	Extracellular	domain IV	0.125338	0	0	0	0	0	yes
E709C	709	3.2123	Intracellular	kinase	0.132112	0	0	0	0	0	yes
T854F	854	3.20084	Intracellular	kinase	0.240508	0	0	0	0	0	yes
C311I	311	3.18847	Extracellular	domain II	0.239779	0	0	0	0	0	yes
C624K	624	3.17621	Extracellular	domain IV	0.140295	0	0	0	0	0	yes
G735H	735	3.17167	Intracellular	kinase	0.468645	0	0	0	0	0	yes
C628H	628	3.16671	Extracellular	domain IV	0.132345	0	0	0	0	0	yes
M766H	766	3.15514	Intracellular	kinase	0.202362	0	0	0	0	0	yes
F254I	254	3.13704	Extracellular	domain II	0.187798	0	0	0	0	0	yes
S286H	286	3.13572	Extracellular	domain II	0.232196	0	0	0	0	0	yes
P195I	195	3.11974	Extracellular	domain II	0.387043	0	0	0	0	0	yes
I759F	759	3.11948	Intracellular	kinase	0.181315	0	0	0	0	0	yes
G331C	331	3.11465	Extracellular	domain II	0.0364097	0	0	0	0	0	yes
G649C	649	3.11447	Intracellular	transmembraine	0.0890104	0	0	0	0	0	yes
L718C	718	3.11177	Intracellular	kinase	0.196479	0	0	0	0	0	yes
C311K	311	3.10632	Extracellular	domain II	0.223506	0	0	0	0	0	yes
C624V	624	3.10007	Extracellular	domain IV	0.143916	0	0	0	0	0	yes
T625C	625	3.0965	Extracellular	domain IV	0.0942365	0	0	0	0	0	yes
D800W	800	3.08412	Intracellular	kinase	0.513269	0	0	0	0	0	yes
C311P	311	3.08297	Extracellular	domain II	0.140137	0	0	0	0	0	yes
D612C	612	3.08287	Extracellular	domain IV	0.0879697	0	0	0	0	0	yes
C624D	624	3.07958	Extracellular	domain IV	0.0584889	0	0	0	0	0	yes
L883Q	883	3.07023	Intracellular	kinase	0.164719	0	0	0	0	0	yes
V774F	774	3.06777	Intracellular	kinase	0.198336	0	0	0	0	0	yes
C624T	624	3.06722	Extracellular	domain IV	0.0600231	0	0	0	0	0	yes
Q486I	486	3.06355	Extracellular	domain III	0.237285	0	0	0	0	0	yes
C620Q	620	3.06124	Extracellular	domain IV	0.195161	0	0	0	0	0	yes
C295P	295	3.0505	Extracellular	domain II	0.161299	0	0	0	0	0	yes
N528A	528	3.05015	Extracellular	domain IV	0.0798327	0	0	0	0	0	yes
C628S	628	3.04964	Extracellular	domain IV	0.0364097	0	0	0	0	0	yes
F404A	404	3.04348	Extracellular	domain III	0.300724	0	0	0	0	0	yes
P622C	622	3.03451	Extracellular	domain IV	0.05657	0	0	0	0	0	yes
Q486V	486	3.02189	Extracellular	domain III	0.189914	0	0	0	0	0	yes
L662H	662	3.02128	Intracellular	transmembraine	0.147291	0	0	0	0	0	yes
C620S	620	3.01954	Extracellular	domain IV	0.0879697	0	0	0	0	0	yes
C781L	781	3.01424	Intracellular	kinase	0.189596	0	0	0	0	0	yes
Q486W	486	3.01185	Extracellular	domain III	0.213025	0	0	0	0	0	yes
K431F	431	3.00263	Extracellular	domain III	0.0933984	0	0	0	0	0	yes
C595H	595	2.99998	Extracellular	domain IV	0.136722	0	0	0	0	0	yes
T302C	302	2.99743	Extracellular	domain II	0.484643	0	0	0	0	0	yes
C624N	624	2.99513	Extracellular	domain IV	0.132238	0	0	0	0	0	yes
C295I	295	2.99452	Extracellular	domain II	0.182383	0	0	0	0	0	yes
C231I	231	2.98978	Extracellular	domain II	0.0947405	0	0	0	0	0	yes
V505Q	505	2.98484	Extracellular	domain IV	0.547603	0	0	0	0	0	yes
P772V	772	2.98364	Intracellular	kinase	0.450888	0	0	0	0	0	yes
C628Y	628	2.96248	Extracellular	domain IV	0.127615	0	0	0	0	0	yes
I715R	715	2.96035	Intracellular	kinase	0.141017	0	0	0	0	0	yes
C311A	311	2.95889	Extracellular	domain II	0.160791	0	0	0	0	0	yes
T1191S	1191	2.95884	Intracellular	c-terminal	0.530517	0	0	0	0	0	yes
C311Q	311	2.95721	Extracellular	domain II	0.178627	0	0	0	0	0	yes
A237Y	237	2.9556	Extracellular	domain II	0.289293	0	0	0	0	0	yes
C307I	307	2.93711	Extracellular	domain II	0.191466	0	0	0	0	0	yes
L655N	655	2.9333	Intracellular	transmembraine	0.146172	0	0	0	0	0	yes
C295A	295	2.91711	Extracellular	domain II	0.149729	0	0	0	0	0	yes
T854N	854	2.8991	Intracellular	kinase	0.178258	0	0	0	0	0	yes
K284C	284	2.89529	Extracellular	domain II	0.212383	0	0	0	0	0	yes
E543C	543	2.88849	Extracellular	domain IV	0.330306	0	0	0	0	0	yes
R108H	108	2.88827	Extracellular	domain I	0.185256	0	0	0	0	0	yes
V651D	651	2.88566	Intracellular	transmembraine	0.137472	0	0	0	0	0	yes
V60K	60	2.87904	Extracellular	domain I	0.417683	0	0	0	0	0	yes
Q1095P	1095	2.87401	Intracellular	c-terminal	0.437116	0	0	0	0	0	yes
P934N	934	2.87277	Intracellular	kinase	0.539591	0	0	0	0	0	yes
V651H	651	2.86189	Intracellular	transmembraine	0.124436	0	0	0	0	0	yes
C939G	939	2.8462	Intracellular	kinase	0.513038	0	0	0	0	0	yes
E709M	709	2.84422	Intracellular	kinase	0.194558	0	0	0	0	0	yes
Y610C	610	2.80964	Extracellular	domain IV	0.0916859	0	0	0	0	0	yes
S315L	315	2.80608	Extracellular	domain II	0.21248	0	0	0	0	0	yes
E205L	205	2.79449	Extracellular	domain II	0.529187	0	0	0	0	0	yes
L718H	718	2.79428	Intracellular	kinase	0.179969	0	0	0	0	0	yes
T790E	790	2.79332	Intracellular	kinase	0.187573	0	0	0	0	0	yes
S768V	768	2.79218	Intracellular	kinase	0.152926	0	0	0	0	0	yes
R494W	494	2.78367	Extracellular	domain III	0.134999	0	0	0	0	0	yes
C781T	781	2.77724	Intracellular	kinase	0.235677	0	0	0	0	0	yes
E709N	709	2.77654	Intracellular	kinase	0.192846	0	0	0	0	0	yes
K209Y	209	2.77188	Extracellular	domain II	0.522958	0	0	0	0	0	yes
C219H	219	2.76942	Extracellular	domain II	0.332393	0	0	0	0	0	yes
L747N	747	2.74081	Intracellular	kinase	0.179969	0	0	0	0	0	yes
P332C	332	2.73506	Extracellular	domain II	0.23998	0	0	0	0	0	yes
C628R	628	2.73363	Extracellular	domain IV	0.207593	0	0	0	0	0	yes
L861Y	861	2.71863	Intracellular	kinase	0.103372	0	0	0	0	0	yes
C628V	628	2.70706	Extracellular	domain IV	0.185211	0	0	0	0	0	yes
C624E	624	2.70457	Extracellular	domain IV	0.201857	0	0	0	0	0	yes
C624P	624	2.69527	Extracellular	domain IV	0.172879	0	0	0	0	0	yes
L718F	718	2.69475	Intracellular	kinase	0.141442	0	0	0	0	0	yes
E561N	561	2.69429	Extracellular	domain IV	0.46166	0	0	0	0	0	yes
T43E	43	2.69428	Extracellular	domain I	0.37214	0	0	0	0	0	yes
K609C	609	2.67983	Extracellular	domain IV	0.0879697	0	0	0	0	0	yes
L718N	718	2.67873	Intracellular	kinase	0.220768	0	0	0	0	0	yes
E391S	391	2.67793	Extracellular	domain III	0.475289	0	0	0	0	0	yes
S457K	457	2.67781	Extracellular	domain III	0.549414	0	0	0	0	0	yes
C582V	582	2.6708	Extracellular	domain IV	0.0890104	0	0	0	0	0	yes
C333T	333	2.66933	Extracellular	domain II	0.325728	0	0	0	0	0	yes
T725L	725	2.66596	Intracellular	kinase	0.143916	0	0	0	0	0	yes
C311N	311	2.6654	Extracellular	domain II	0.0326611	0	0	0	0	0	yes
C311H	311	2.66181	Extracellular	domain II	0.150806	0	0	0	0	0	yes
C506P	506	2.6557	Extracellular	domain IV	0.36748	0	0	0	0	0	yes
C775M	775	2.64788	Intracellular	kinase	0.141912	0	0	0	0	0	yes
I1165A	1165	2.6464	Intracellular	c-terminal	0.284028	0	0	0	0	0	yes
D303F	303	2.64533	Extracellular	domain II	0.545224	0	0	0	0	0	yes
C307N	307	2.64351	Extracellular	domain II	0.528208	0	0	0	0	0	yes
G632P	632	2.6366	Extracellular	domain IV	0.0779027	0	0	0	0	0	yes
C624W	624	2.63426	Extracellular	domain IV	0.19893	0	0	0	0	0	yes
Y1016P	1016	2.62866	Intracellular	c-terminal	0.482662	0	0	0	0	0	yes
C329N	329	2.62425	Extracellular	domain II	0.214943	0	0	0	0	0	yes
G8P	8	2.6232	Extracellular	signal peptide	0.471708	0	0	0	0	0	yes
C595E	595	2.61525	Extracellular	domain IV	0.246733	0	0	0	0	0	yes
W1157A	1157	2.61163	Intracellular	c-terminal	0.335706	0	0	0	0	0	yes
A92I	92	2.59758	Extracellular	domain I	0.46375	0	0	0	0	0	yes
C620E	620	2.59201	Extracellular	domain IV	0.212759	0	0	0	0	0	yes
E931G	931	2.59066	Intracellular	kinase	0.323926	0	0	0	0	0	yes
C620N	620	2.58943	Extracellular	domain IV	0.303599	0	0	0	0	0	yes
Q486F	486	2.58912	Extracellular	domain III	0.166621	0	0	0	0	0	yes
A611C	611	2.58844	Extracellular	domain IV	0.151071	0	0	0	0	0	yes
C311E	311	2.58751	Extracellular	domain II	0.118943	0	0	0	0	0	yes
N1043H	1043	2.58739	Intracellular	c-terminal	0.227842	0	0	0	0	0	yes
C775H	775	2.58642	Intracellular	kinase	0.248187	0	0	0	0	0	yes
P1128M	1128	2.57537	Intracellular	c-terminal	0.392405	0	0	0	0	0	yes
S768L	768	2.55961	Intracellular	kinase	0.240508	0	0	0	0	0	yes
C311M	311	2.55611	Extracellular	domain II	0.243752	0	0	0	0	0	yes
C333G	333	2.5526	Extracellular	domain II	0.216468	0	0	0	0	0	yes
Q486Y	486	2.55055	Extracellular	domain III	0.165749	0	0	0	0	0	yes
W477V	477	2.54861	Extracellular	domain III	0.323073	0	0	0	0	0	yes
G796N	796	2.5473	Intracellular	kinase	0.184826	0	0	0	0	0	yes
I981V	981	2.54595	Intracellular	c-terminal	0.449541	0	0	0	0	0	yes
A289H	289	2.542	Extracellular	domain II	0.172974	0	0	0	0	0	yes
M766V	766	2.53842	Intracellular	kinase	0.19952	0	0	0	0	0	yes
K226C	226	2.53433	Extracellular	domain II	0.495607	0	0	0	0	0	yes
P243C	243	2.53329	Extracellular	domain II	0.126961	0	0	0	0	0	yes
C295V	295	2.53303	Extracellular	domain II	0.17381	0	0	0	0	0	yes
D256C	256	2.53118	Extracellular	domain II	0.123264	0	0	0	0	0	yes
M766N	766	2.52754	Intracellular	kinase	0.150806	0	0	0	0	0	yes
T725R	725	2.5259	Intracellular	kinase	0.313164	0	0	0	0	0	yes
R451E	451	2.52539	Extracellular	domain III	0.228007	0	0	0	0	0	yes
C775I	775	2.52313	Intracellular	kinase	0.139314	0	0	0	0	0	yes
L90H	90	2.51665	Extracellular	domain I	0.515281	0	0	0	0	0	yes
A289P	289	2.51627	Extracellular	domain II	0.233401	0	0	0	0	0	yes
V897I	897	2.51166	Intracellular	kinase	0.453813	0	0	0	0	0	yes
T892S	892	2.49529	Intracellular	kinase	0.183202	0	0	0	0	0	yes
S768P	768	2.49127	Intracellular	kinase	0.198642	0	0	0	0	0	yes
A237H	237	2.48973	Extracellular	domain II	0.232196	0	0	0	0	0	yes
A237N	237	2.48564	Extracellular	domain II	0.376887	0	0	0	0	0	yes
G635C	635	2.48243	Extracellular	domain IV	0.0736049	0	0	0	0	0	yes
Q208W	208	2.48103	Extracellular	domain II	0.544435	0	0	0	0	0	yes
F404D	404	2.47739	Extracellular	domain III	0.260122	0	0	0	0	0	yes
P919C	919	2.4758	Intracellular	kinase	0.173309	0	0	0	0	0	yes
A1013Y	1013	2.46995	Intracellular	c-terminal	0.237123	0	0	0	0	0	yes
K852V	852	2.46893	Intracellular	kinase	0.23648	0	0	0	0	0	yes
T625M	625	2.46884	Extracellular	domain IV	0.221063	0	0	0	0	0	yes
T302F	302	2.46672	Extracellular	domain II	0.372001	0	0	0	0	0	yes
C582K	582	2.45685	Extracellular	domain IV	0.17858	0	0	0	0	0	yes
Q581N	581	2.45633	Extracellular	domain IV	0.392944	0	0	0	0	0	yes
L11I	11	2.45619	Extracellular	signal peptide	0.20994	0	0	0	0	0	yes
P272C	272	2.45487	Extracellular	domain II	0.414169	0	0	0	0	0	yes
G652H	652	2.45038	Intracellular	transmembraine	0.112521	0	0	0	0	0	yes
N466V	466	2.44916	Extracellular	domain III	0.12077	0	0	0	0	0	yes
F1151A	1151	2.44883	Intracellular	c-terminal	0.221063	0	0	0	0	0	yes
L267S	267	2.44812	Extracellular	domain II	0.551548	0	0	0	0	0	yes
C582N	582	2.44403	Extracellular	domain IV	0.309274	0	0	0	0	0	yes
N196M	196	2.44195	Extracellular	domain II	0.427142	0	0	0	0	0	yes
C333D	333	2.44183	Extracellular	domain II	0.112614	0	0	0	0	0	yes
G598W	598	2.43373	Extracellular	domain IV	0.153775	0	0	0	0	0	yes
Y74T	74	2.43095	Extracellular	domain I	0.465972	0	0	0	0	0	yes
E931W	931	2.42687	Intracellular	kinase	0.335993	0	0	0	0	0	yes
M825K	825	2.42641	Intracellular	kinase	0.556093	0	0	0	0	0	yes
A13M	13	2.42502	Extracellular	signal peptide	0.547005	0	0	0	0	0	yes
C636I	636	2.42199	Extracellular	domain IV	0.200298	0	0	0	0	0	yes
E561C	561	2.42196	Extracellular	domain IV	0.241649	0	0	0	0	0	yes
T783F	783	2.42195	Intracellular	kinase	0.557984	0	0	0	0	0	yes
C311V	311	2.42079	Extracellular	domain II	0.134999	0	0	0	0	0	yes
C231L	231	2.41969	Extracellular	domain II	0.142942	0	0	0	0	0	yes
N56S	56	2.40634	Extracellular	domain I	0.162422	0	0	0	0	0	yes
P934T	934	2.40627	Intracellular	kinase	0.131162	0	0	0	0	0	yes
K328C	328	2.40594	Extracellular	domain II	0.0867613	0	0	0	0	0	yes
I475R	475	2.40563	Extracellular	domain III	0.482231	0	0	0	0	0	yes
C636P	636	2.40269	Extracellular	domain IV	0.355143	0	0	0	0	0	yes
C231V	231	2.39867	Extracellular	domain II	0.162975	0	0	0	0	0	yes
C329Y	329	2.39487	Extracellular	domain II	0.265191	0	0	0	0	0	yes
T273F	273	2.39089	Extracellular	domain II	0.377112	0	0	0	0	0	yes
E985I	985	2.3905	Intracellular	c-terminal	0.433521	0	0	0	0	0	yes
K346N	346	2.38552	Extracellular	domain III	0.234318	0	0	0	0	0	yes
C231F	231	2.38178	Extracellular	domain II	0.455076	0	0	0	0	0	yes
A237C	237	2.37635	Extracellular	domain II	0.123911	0	0	0	0	0	yes
V607C	607	2.37137	Extracellular	domain IV	0.0720264	0	0	0	0	0	yes
P772Q	772	2.36911	Intracellular	kinase	0.214346	0	0	0	0	0	yes
S447I	447	2.35958	Extracellular	domain III	0.0867613	0	0	0	0	0	yes
E84N	84	2.35847	Extracellular	domain I	0.551127	0	0	0	0	0	yes
M987G	987	2.35501	Intracellular	c-terminal	0.44412	0	0	0	0	0	yes
K467I	467	2.35161	Extracellular	domain III	0.525184	0	0	0	0	0	yes
N1044S	1044	2.35075	Intracellular	c-terminal	0.193314	0	0	0	0	0	yes
L828C	828	2.3446	Intracellular	kinase	0.196905	0	0	0	0	0	yes
L718G	718	2.34425	Intracellular	kinase	0.205758	0	0	0	0	0	yes
A202T	202	2.3409	Extracellular	domain II	0.543731	0	0	0	0	0	yes
P20Y	20	2.33968	Extracellular	signal peptide	0.56141	0	0	0	0	0	yes
S170A	170	2.33734	Extracellular	domain I	0.544667	0	0	0	0	0	yes
W817G	817	2.32945	Intracellular	kinase	0.561903	0	0	0	0	0	yes
N603A	603	2.32318	Extracellular	domain IV	0.543731	0	0	0	0	0	yes
F1151W	1151	2.32197	Intracellular	c-terminal	0.426413	0	0	0	0	0	yes
Y813H	813	2.31953	Intracellular	kinase	0.210739	0	0	0	0	0	yes
G614A	614	2.31927	Extracellular	domain IV	0.54673	0	0	0	0	0	yes
T1141W	1141	2.31689	Intracellular	c-terminal	0.234671	0	0	0	0	0	yes
N493I	493	2.31305	Extracellular	domain III	0.389811	0	0	0	0	0	yes
D807T	807	2.31096	Intracellular	kinase	0.337989	0	0	0	0	0	yes
V1133D	1133	2.30802	Intracellular	c-terminal	0.315549	0	0	0	0	0	yes
Y610D	610	2.30657	Extracellular	domain IV	0.301069	0	0	0	0	0	yes
A839S	839	2.30504	Intracellular	kinase	0.533629	0	0	0	0	0	yes
C636D	636	2.30195	Extracellular	domain IV	0.388827	0	0	0	0	0	yes
C595T	595	2.30106	Extracellular	domain IV	0.0968265	0	0	0	0	0	yes
H233C	233	2.29593	Extracellular	domain II	0.213784	0	0	0	0	0	yes
I580V	580	2.29518	Extracellular	domain IV	0.186549	0	0	0	0	0	yes
I1093K	1093	2.29301	Intracellular	c-terminal	0.143162	0	0	0	0	0	yes
P691A	691	2.29187	Intracellular	juxtamembrane	0.563523	0	0	0	0	0	yes
I966H	966	2.28787	Intracellular	kinase	0.508732	0	0	0	0	0	yes
L65P	65	2.28783	Extracellular	domain I	0.479727	0	0	0	0	0	yes
V323N	323	2.28667	Extracellular	domain II	0.415318	0	0	0	0	0	yes
I821L	821	2.28142	Intracellular	kinase	0.20546	0	0	0	0	0	yes
E746M	746	2.27992	Intracellular	kinase	0.333017	0	0	0	0	0	yes
C582Q	582	2.27815	Extracellular	domain IV	0.345803	0	0	0	0	0	yes
L798A	798	2.27738	Intracellular	kinase	0.359332	0	0	0	0	0	yes
L989E	989	2.27404	Intracellular	c-terminal	0.362149	0	0	0	0	0	yes
L18C	18	2.27313	Extracellular	signal peptide	0.426413	0	0	0	0	0	yes
C595S	595	2.27312	Extracellular	domain IV	0.136722	0	0	0	0	0	yes
G911T	911	2.27047	Intracellular	kinase	0.561959	0	0	0	0	0	yes
L692G	692	2.26831	Intracellular	juxtamembrane	0.549759	0	0	0	0	0	yes
C311W	311	2.26817	Extracellular	domain II	0.116761	0	0	0	0	0	yes
E1062S	1062	2.26686	Intracellular	c-terminal	0.528267	0	0	0	0	0	yes
W477I	477	2.26551	Extracellular	domain III	0.194558	0	0	0	0	0	yes
T397S	397	2.26448	Extracellular	domain III	0.25217	0	0	0	0	0	yes
R324N	324	2.25679	Extracellular	domain II	0.509911	0	0	0	0	0	yes
E1005Q	1005	2.25353	Intracellular	c-terminal	0.240508	0	0	0	0	0	yes
Q812N	812	2.24811	Intracellular	kinase	0.371433	0	0	0	0	0	yes
S442V	442	2.24539	Extracellular	domain III	0.109845	0	0	0	0	0	yes
C591H	591	2.24195	Extracellular	domain IV	0.350066	0	0	0	0	0	yes
N623W	623	2.24071	Extracellular	domain IV	0.23472	0	0	0	0	0	yes
C333A	333	2.23914	Extracellular	domain II	0.114151	0	0	0	0	0	yes
N444A	444	2.23792	Extracellular	domain III	0.451098	0	0	0	0	0	yes
V536N	536	2.23226	Extracellular	domain IV	0.539078	0	0	0	0	0	yes
R222E	222	2.22993	Extracellular	domain II	0.566183	0	0	0	0	0	yes
Y1016Q	1016	2.22738	Intracellular	c-terminal	0.196905	0	0	0	0	0	yes
C333I	333	2.22518	Extracellular	domain II	0.281382	0	0	0	0	0	yes
A202N	202	2.22294	Extracellular	domain II	0.555293	0	0	0	0	0	yes
R222Y	222	2.22189	Extracellular	domain II	0.456986	0	0	0	0	0	yes
A24P	24	2.22155	Extracellular	domain I	0.124048	0	0	0	0	0	yes
R494C	494	2.21637	Extracellular	domain III	0.126695	0	0	0	0	0	yes
N124W	124	2.21437	Extracellular	domain I	0.554907	0	0	0	0	0	yes
D1009Y	1009	2.21244	Intracellular	c-terminal	0.557719	0	0	0	0	0	yes
S457E	457	2.21233	Extracellular	domain III	0.540786	0	0	0	0	0	yes
	262	2.21121	Extracellular	domain II	0.525282	0	0	0	0	0	yes
A955R	955	2.21046	Intracellular	kinase	0.204995	0	0	0	0	0	yes
L658Q	658	2.20971	Intracellular	transmembraine	0.200451	0	0	0	0	0	yes
C636E	636	2.20738	Extracellular	domain IV	0.128489	0	0	0	0	0	yes
Q1203G	1203	2.20577	Intracellular	c-terminal	0.467133	0	0	0	0	0	yes
C582L	582	2.20421	Extracellular	domain IV	0.24895	0	0	0	0	0	yes
Y915L	915	2.20223	Intracellular	kinase	0.445776	0	0	0	0	0	yes
N361E	361	2.19983	Extracellular	domain III	0.461241	0	0	0	0	0	yes
I981S	981	2.19716	Intracellular	c-terminal	0.329657	0	0	0	0	0	yes
A10P	10	2.19251	Extracellular	signal peptide	0.543731	0	0	0	0	0	yes
I106W	106	2.19196	Extracellular	domain I	0.181318	0	0	0	0	0	yes
K737H	737	2.19193	Intracellular	kinase	0.422521	0	0	0	0	0	yes
T892M	892	2.18366	Intracellular	kinase	0.522676	0	0	0	0	0	yes
T605K	605	2.1824	Extracellular	domain IV	0.23567	0	0	0	0	0	yes
H618P	618	2.18212	Extracellular	domain IV	0.0720264	0	0	0	0	0	yes
T790V	790	2.17486	Intracellular	kinase	0.148614	0	0	0	0	0	yes
C617G	617	2.17338	Extracellular	domain IV	0.265584	0	0	0	0	0	yes
C797D	797	2.17292	Intracellular	kinase	0.392405	0	0	0	0	0	yes
S912R	912	2.16864	Intracellular	kinase	0.54045	0	0	0	0	0	yes
M793N	793	2.16841	Intracellular	kinase	0.506736	0	0	0	0	0	yes
V1142H	1142	2.16654	Intracellular	c-terminal	0.36434	0	0	0	0	0	yes
A597C	597	2.16618	Extracellular	domain IV	0.204398	0	0	0	0	0	yes
S1104Q	1104	2.16614	Intracellular	c-terminal	0.387848	0	0	0	0	0	yes
L606C	606	2.165	Extracellular	domain IV	0.389653	0	0	0	0	0	yes
C595Y	595	2.16481	Extracellular	domain IV	0.119007	0	0	0	0	0	yes
C311Y	311	2.16266	Extracellular	domain II	0.141017	0	0	0	0	0	yes
D916I	916	2.16011	Intracellular	kinase	0.258178	0	0	0	0	0	yes
M318H	318	2.15905	Extracellular	domain II	0.320993	0	0	0	0	0	yes
I475H	475	2.15758	Extracellular	domain III	0.369718	0	0	0	0	0	yes
Q208E	208	2.15716	Extracellular	domain II	0.559663	0	0	0	0	0	yes
K716C	716	2.15316	Intracellular	kinase	0.383397	0	0	0	0	0	yes
C582P	582	2.14982	Extracellular	domain IV	0.278443	0	0	0	0	0	yes
C624F	624	2.14827	Extracellular	domain IV	0.215367	0	0	0	0	0	yes
E519V	519	2.1475	Extracellular	domain IV	0.518494	0	0	0	0	0	yes
K754Y	754	2.14552	Intracellular	kinase	0.233625	0	0	0	0	0	yes
F172Q	172	2.14351	Extracellular	domain I	0.415973	0	0	0	0	0	yes
V659Y	659	2.14129	Intracellular	transmembraine	0.260668	0	0	0	0	0	yes
K676A	676	2.14086	Intracellular	juxtamembrane	0.547916	0	0	0	0	0	yes
V550E	550	2.13788	Extracellular	domain IV	0.379223	0	0	0	0	0	yes
N110W	110	2.13633	Extracellular	domain I	0.306809	0	0	0	0	0	yes
R803G	803	2.13551	Intracellular	kinase	0.542452	0	0	0	0	0	yes
P596C	596	2.13522	Extracellular	domain IV	0.284573	0	0	0	0	0	yes
C775L	775	2.13368	Intracellular	kinase	0.217857	0	0	0	0	0	yes
V948K	948	2.1314	Intracellular	kinase	0.523511	0	0	0	0	0	yes
C307L	307	2.13019	Extracellular	domain II	0.184826	0	0	0	0	0	yes
A566R	566	2.12937	Extracellular	domain IV	0.553833	0	0	0	0	0	yes
N623V	623	2.12901	Extracellular	domain IV	0.54371	0	0	0	0	0	yes
Y801G	801	2.124	Intracellular	kinase	0.541423	0	0	0	0	0	yes
R451I	451	2.12126	Extracellular	domain III	0.564309	0	0	0	0	0	yes
E884Y	884	2.12046	Intracellular	kinase	0.436154	0	0	0	0	0	yes
L173N	173	2.11914	Extracellular	domain I	0.233517	0	0	0	0	0	yes
C326A	326	2.11893	Extracellular	domain II	0.462862	0	0	0	0	0	yes
S1130Y	1130	2.11621	Intracellular	c-terminal	0.464091	0	0	0	0	0	yes
G719V	719	2.11511	Intracellular	kinase	0.482231	0	0	0	0	0	yes
T273M	273	2.11509	Extracellular	domain II	0.434255	0	0	0	0	0	yes
H773C	773	2.11451	Intracellular	kinase	0.144113	0	0	0	0	0	yes
Q486E	486	2.11129	Extracellular	domain III	0.187154	0	0	0	0	0	yes
T241A	241	2.10778	Extracellular	domain II	0.500438	0	0	0	0	0	yes
C582T	582	2.1063	Extracellular	domain IV	0.164831	0	0	0	0	0	yes
I91K	91	2.10437	Extracellular	domain I	0.474544	0	0	0	0	0	yes
C775V	775	2.10421	Intracellular	kinase	0.100561	0	0	0	0	0	yes
G465V	465	2.10363	Extracellular	domain III	0.237696	0	0	0	0	0	yes
L1017F	1017	2.10328	Intracellular	c-terminal	0.44281	0	0	0	0	0	yes
T605C	605	2.09772	Extracellular	domain IV	0.0150873	0	0	0	0	0	yes
N476P	476	2.09643	Extracellular	domain III	0.364394	0	0	0	0	0	yes
I490E	490	2.092	Extracellular	domain III	0.305325	0	0	0	0	0	yes
K500L	500	2.08941	Extracellular	domain III	0.296187	0	0	0	0	0	yes
D460F	460	2.08911	Extracellular	domain III	0.0430214	0	0	0	0	0	yes
Y891W	891	2.08806	Intracellular	kinase	0.336929	0	0	0	0	0	yes
N103M	103	2.08678	Extracellular	domain I	0.0893602	0	0	0	0	0	yes
G630P	630	2.08668	Extracellular	domain IV	0.244996	0	0	0	0	0	yes
G863E	863	2.08356	Intracellular	kinase	0.220768	0	0	0	0	0	yes
E687I	687	2.07712	Intracellular	juxtamembrane	0.479132	0	0	0	0	0	yes
R958Y	958	2.07703	Intracellular	kinase	0.443301	0	0	0	0	0	yes
K29V	29	2.07538	Extracellular	domain I	0.385945	0	0	0	0	0	yes
V441M	441	2.07274	Extracellular	domain III	0.356778	0	0	0	0	0	yes
C595G	595	2.07202	Extracellular	domain IV	0.155517	0	0	0	0	0	yes
C620R	620	2.07155	Extracellular	domain IV	0.202935	0	0	0	0	0	yes
P100V	100	2.07153	Extracellular	domain I	0.451323	0	0	0	0	0	yes
F1207K	1207	2.07098	Intracellular	c-terminal	0.530846	0	0	0	0	0	yes
D800A	800	2.0698	Intracellular	kinase	0.417196	0	0	0	0	0	yes
D393P	393	2.06697	Extracellular	domain III	0.549525	0	0	0	0	0	yes
L369M	369	2.066	Extracellular	domain III	0.559744	0	0	0	0	0	yes
G465I	465	2.06212	Extracellular	domain III	0.258144	0	0	0	0	0	yes
Q849K	849	2.05959	Intracellular	kinase	0.500332	0	0	0	0	0	yes
L655H	655	2.05891	Intracellular	transmembraine	0.0326611	0	0	0	0	0	yes
R1052H	1052	2.05862	Intracellular	c-terminal	0.543731	0	0	0	0	0	yes
D1009L	1009	2.05713	Intracellular	c-terminal	0.496357	0	0	0	0	0	yes
R1121C	1121	2.05708	Intracellular	c-terminal	0.397315	0	0	0	0	0	yes
E245H	245	2.05671	Extracellular	domain II	0.161793	0	0	0	0	0	yes
K261F	261	2.05522	Extracellular	domain II	0.275211	0	0	0	0	0	yes
K1061A	1061	2.05337	Intracellular	c-terminal	0.566029	0	0	0	0	0	yes
F1177W	1177	2.0529	Intracellular	c-terminal	0.465964	0	0	0	0	0	yes
Y610L	610	2.04781	Extracellular	domain IV	0.441388	0	0	0	0	0	yes
N1107A	1107	2.04249	Intracellular	c-terminal	0.377128	0	0	0	0	0	yes
G449V	449	2.04205	Extracellular	domain III	0.325195	0	0	0	0	0	yes
S442I	442	2.04159	Extracellular	domain III	0.284521	0	0	0	0	0	yes
C582I	582	2.04032	Extracellular	domain IV	0.374037	0	0	0	0	0	yes
Q486N	486	2.03834	Extracellular	domain III	0.136059	0	0	0	0	0	yes
A613I	613	2.03683	Extracellular	domain IV	0.431431	0	0	0	0	0	yes
K806H	806	2.03468	Intracellular	kinase	0.387864	0	0	0	0	0	yes
C555G	555	2.03411	Extracellular	domain IV	0.540786	0	0	0	0	0	yes
C617P	617	2.03087	Extracellular	domain IV	0.414702	0	0	0	0	0	yes
F404L	404	2.03054	Extracellular	domain III	0.562549	0	0	0	0	0	yes
L683D	683	2.02888	Intracellular	juxtamembrane	0.567777	0	0	0	0	0	yes
A1155I	1155	2.02765	Intracellular	c-terminal	0.397387	0	0	0	0	0	yes
H145W	145	2.02687	Extracellular	domain I	0.455259	0	0	0	0	0	yes
V592P	592	2.02602	Extracellular	domain IV	0.31052	0	0	0	0	0	yes
L718S	718	2.02547	Intracellular	kinase	0.105679	0	0	0	0	0	yes
L76V	76	2.02316	Extracellular	domain I	0.343048	0	0	0	0	0	yes
V159I	159	2.02016	Extracellular	domain I	0.506397	0	0	0	0	0	yes
C636G	636	2.01474	Extracellular	domain IV	0.189482	0	0	0	0	0	yes
S1104H	1104	2.01373	Intracellular	c-terminal	0.251854	0	0	0	0	0	yes
P332N	332	2.01311	Extracellular	domain II	0.223506	0	0	0	0	0	yes
E906G	906	2.01083	Intracellular	kinase	0.534102	0	0	0	0	0	yes
I462Y	462	2.0101	Extracellular	domain III	0.446709	0	0	0	0	0	yes
T783D	783	2.00898	Intracellular	kinase	0.439888	0	0	0	0	0	yes
D46R	46	2.00847	Extracellular	domain I	0.464479	0	0	0	0	0	yes
S348M	348	2.00809	Extracellular	domain III	0.4679	0	0	0	0	0	yes
E205H	205	2.00763	Extracellular	domain II	0.532957	0	0	0	0	0	yes
T725I	725	2.00728	Intracellular	kinase	0.198825	0	0	0	0	0	yes
A1076I	1076	2.00442	Intracellular	c-terminal	0.389903	0	0	0	0	0	yes
Q235D	235	2.00353	Extracellular	domain II	0.521082	0	0	0	0	0	yes
N493R	493	2.00007	Extracellular	domain III	0.229933	0	0	0	0	0	yes

## Sheet: Statistics
Z-score	Total Number of Variants Identified from Screen	Total Number of Variant Overlap from Other Studies	Total Number of New Variants Identified in the Screen	Percent New Variants
> 4	88	4	84	95.4545
> 3	216	9	207	95.8333
> 2	559	20	539	96.4222
