# Supplementary material for: Comprehensive mutational scanning of EGFR reveals TKI sensitivities of extracellular domain mutants
Source: Nat Commun. 2024 Mar 28;15:2742. doi: 10.1038/s41467-024-45594-4 (PMC10978866; doi:10.1038/s41467-024-45594-4)
Supplement: Supplementary file 7 — Source Data [file 41467_2024_45594_MOESM7_ESM.zip]

Archive with 6 entries (6 files):
- Hayes Source Data Legends.docx
- __MACOSX/._Hayes Source Data Legends.docx
- v2_Hayes Source Data Main.xlsx
- __MACOSX/._v2_Hayes Source Data Main.xlsx
- v2_Hayes Source Data Supplement.xlsx
- __MACOSX/._v2_Hayes Source Data Supplement.xlsx
