# Supplementary material for: Comprehensive mutational scanning of EGFR reveals TKI sensitivities of extracellular domain mutants
Source: Nat Commun. 2024 Mar 28;15:2742. doi: 10.1038/s41467-024-45594-4 (PMC10978866; doi:10.1038/s41467-024-45594-4)
Supplement: Supplementary file 7 — Source Data [file 41467_2024_45594_MOESM7_ESM.zip › v2_Hayes Source Data Main.xlsx]

## Sheet:  Main Figure 1b
left graph: PC9 ECD VKS	replicate 1																									right graph: PC9 ICD VKS	replicate 1
Erlotinib (uM)	MOCK			LacZ			EGFR WT			EGFR T790M			EGFR R108K			EGFR M277E			EGFR A289V			EGFR G598V				Erlotinib (uM)	MOCK			LacZ			EGFR WT			EGFR T790M			EGFR E709A			EGFR G719A			EGFR L747P			EGFR S768I
-4	107.019	104.166	113.016	105.592	112.221	114.301	112.6	107.675	125.209	95.6281	112.681	109.046	103.657	109.324	110.42	82.7874	97.7433	101.672	107.941	73.3874	95.4384	111.342	116.96	106.847		-4	107.019	104.166	113.016	105.592	112.221	114.301	112.6	107.675	125.209	95.6281	112.681	109.046	104.093	106.44	111.38	92.6231	95.7146	102.495	107.579	107.439	116.796	98.3692	108.095
-3.5	106.537	120.069	116.728	106.559	116.245	115.873	112.529	103.87	115.575	100.65	102.424	113.523	101.219	109.757	111.927	95.4569	92.8504	92.3006	83.5257	98.5064	94.8928	111.853	116.657	117.545		-3.5	106.537	120.069	116.728	106.559	116.245	115.873	112.529	103.87	115.575	100.65	102.424	113.523	97.6741	105.827	115.581	100.658	107.978	113.783	117.168	102.992	117.791	102.525	111.869
-3	109.608	118.364	121.95	109.397	117.913	118.668	113.749	103.678	103.907	107.175	106.457	106.22	103.322	114.046	114.045	100.967	103.98	101.922	95.5928	106.408	101.202	116.962	126.558	123.303		-3	109.608	118.364	121.95	109.397	117.913	118.668	113.749	103.678	103.907	107.175	106.457	106.22	102.032	110.927	120.552	99.2701	107.975	105.01	103.172	105.251	113.874	105.291	114.709
-2.5	104.03	116.863	120.868	109.184	114.881	116.311	103.925	114.181	106.413	104.167	107.589	103.037	114.954	115.726	117.91	107.068	101.216	104.942	95.2299	94.0857	109.264	122.274	127.386	126.601		-2.5	104.03	116.863	120.868	109.184	114.881	116.311	103.925	114.181	106.413	104.167	107.589	103.037	99.3449	109.373	115.628	103.583	121.666	111.921	97.1269	109.363	104.887	109.08	115.367
-2	86.3036	74.3668	76.3148	84.2081	83.2864	83.3811	107.608	109.28	106.62	106.793	107.088	104.829	111.427	115.333	117.071	107.639	102.1	105.694	113.063	112.645	107.528	117.455	124.043	125.062		-2	86.3036	74.3668	76.3148	84.2081	83.2864	83.3811	107.608	109.28	106.62	106.793	107.088	104.829	100.471	116.001	112.481	105.69	116.393	117.618	101.08	115.375	111.751	99.0068	105.386
-1.5	21.4258	22.1599	23.6602	22.2553	23.8363	26.8054	88.0205	75.5405	75.5126	104.076	103.678	131.054	102.807	111.341	113.334	86.784	100.451	105.612	109.028	105.899	97.321	114.449	125.24	122.096		-1.5	21.4258	22.1599	23.6602	22.2553	23.8363	26.8054	88.0205	75.5405	75.5126	104.076	103.678	131.054	105.312	118.846	120.002	86.8479	81.3975	86.9996	108.336	111.407	116.033	28.7808	31.7029
-1	8.81655	8.88722	8.16521	8.47047	9.60504	9.54554	24.3722	28.3236	33.6276	109.968	105.292	104.933	92.4136	101.28	101.172	97.4411	101.669	105.037	101.538	126.626	104.692	120.292	124.739	121.134		-1	8.81655	8.88722	8.16521	8.47047	9.60504	9.54554	24.3722	28.3236	33.6276	109.968	105.292	104.933	99.2745	113.459	108.865	15.5478	15.7032	15.4876	104.864	115.204	116.491	9.07084	9.59665
-0.5	6.83912	8.526	7.67316	7.78595	8.87057	7.18478	17.9566	15.1955	15.2565	106.476	100.459	108.372	12.9476	13.4311	13.7259	59.8145	72.6934	66.1036	22.726	18.9633	24.2877	110.347	118.842	114.772		-0.5	6.83912	8.526	7.67316	7.78595	8.87057	7.18478	17.9565	15.1955	15.2565	106.476	100.459	108.372	107.887	109.142	117.532	12.281	11.1067	11.9021	98.2218	106.848	107.273	7.98525	8.07992
0	5.86434	5.60306	5.92577	5.50927	6.07939	6.78421	7.06888	6.77827	7.82045	108.148	114.207	107.701	4.93284	3.86962	5.61115	3.83961	4.32677	4.55142	5.88591	5.50268	6.96823	27.8701	35.7411	43.2511		0	5.86434	5.60306	5.92577	5.50927	6.07939	6.78421	7.0688	6.77827	7.82045	108.148	114.207	107.701	51.3975	67.0987	75.8125	8.98708	9.11877	9.5612	8.91707	9.40315	7.53201	5.93982	6.31835
	replicate 2																										replicate 2
Erlotinib (uM)	MOCK			LacZ			EGFR WT			EGFR T790M			EGFR R108K			EGFR M277E			EGFR A289V			EGFR G598V				Erlotinib (uM)	MOCK			LacZ			EGFR WT			EGFR T790M			EGFR E709A			EGFR G719A			EGFR L747P			EGFR S768I
-4	100.659	103.68	104.685	102.463	103.813	100.715	101.49	96.4577	95.729	101.381	111.146	112.026	92.5729	102.494	110.083	104.593	109.127	113.648	102.773	106.454	108.509	109.699	112.565	113.478		-4	100.659	103.68	104.685	102.463	103.813	100.715	101.49	96.4577	95.729	101.381	111.146	112.026	96.108	110.268	105.235	101.244	103.233	109.395	90.7107	91.6538	97.2574	99.1657	107.262
-3.5	102.516	103.51	103.993	103.658	102.273	103.109	103.202	105.204	106.83	102.079	112.81	114.318	105.139	108.319	110.986	109.664	112.553	115.644	107.013	109.455	109.767	104.081	108.738	117.665		-3.5	102.516	103.51	103.993	103.658	102.273	103.109	103.202	105.204	106.83	102.079	112.81	114.318	104.703	108.824	107.733	104.353	105.077	107.361	107.251	109.095	100.529	92.942	98.6976
-3	100.267	102.863	103.446	103.094	105.13	103.377	101.306	105.984	108.989	105.479	114.241	115.268	105.976	107.721	111.692	111.359	112.592	115.312	99.6154	109.749	109.664	105.177	116.582	118.507		-3	100.267	102.863	103.446	103.094	105.13	103.377	101.306	105.984	108.989	105.479	114.241	115.268	98.5881	111.312	108.681	104.097	105.799	109.024	104.076	105.532	85.9705	94.4278	88.5209
-2.5	99.7703	102.81	102.992	102.137	106.152	105.75	104.498	110.399	111.139	102.246	114.389	114.87	106.132	114.898	116.799	107.742	113.552	114.475	103.355	108.66	109.539	109.719	119.465	119.589		-2.5	99.7703	102.81	102.992	102.137	106.152	105.75	104.498	110.399	111.139	102.246	114.389	114.87	96.9068	108.714	112.534	103.565	110.943	112.024	108.351	113.85	112.088	101.333	97.4022
-2	93.3407	93.2741	89.2849	86.7317	89.3866	87.3759	100.412	110.574	111.475	100.004	113.133	112.99	108.607	116.538	117.06	100.239	105.408	105.528	106.583	113.819	112.845	112.218	117.384	120.448		-2	93.3407	93.2741	89.2849	86.7317	89.3866	87.3759	100.412	110.574	111.475	100.004	113.133	112.99	104.041	112.179	110.489	99.9816	108.052	109.849	107.423	114.036	114.507	79.6768	94.791
-1.5	15.4069	14.4178	15.7455	17.3039	17.5484	17.6752	95.8722	102.051	103.397	100.349	113.098	113.126	108.458	117.224	119.471	98.1137	105.664	106.953	110.615	113.958	112.818	108.651	117.575	118.003		-1.5	15.4069	14.4178	15.7455	17.3039	17.5484	17.6752	95.8722	102.051	103.397	100.349	113.098	113.126	96.7391	107.663	101.91	87.9223	95.5771	99.2586	103.868	106.719	109.178	31.5924	36.8698
-1	7.24605	6.18396	6.55491	7.63666	8.30915	6.06201	36.6357	33.3113	27.6051	97.2829	110.361	109.454	98.0232	106.098	108.29	109.645	116.626	119.417	98.3759	98.5111	95.6173	107.965	113.266	110.135		-1	7.24605	6.18396	6.55491	7.63666	8.30915	6.06201	36.6357	33.3113	27.6051	97.2829	110.361	109.454	92.8242	103.112	102.346	22.311	25.879	30.8666	100.914	107.618	106.187	9.42855	5.02033
-0.5	5.79318	5.46063	4.88933	5.25707	5.2117	5.27687	9.57449	12.4853	12.6641	99.6221	107.82	109.289	13.1642	10.5289	9.6732	55.2184	66.8881	65.1207	17.6754	19.6158	19.1473	98.7531	99.674	98.7618		-0.5	5.79318	5.46063	4.88933	5.25707	5.2117	5.27687	9.57449	12.4853	12.6641	99.6221	107.821	109.289	92.4011	99.0082	94.2075	10.4641	13.0968	14.283	98.3778	105.361	104.982	10.3844	10.9763
0	4.71473	4.71225	4.58352	4.02177	4.66163	4.57036	5.04948	5.45567	6.07865	84.4537	103.203	102.343	4.94337	4.95617	4.6195	4.64095	7.44307	6.54247	3.19791	2.7033	1.3249	24.3277	25.522	25.7159		0	4.71473	4.71225	4.58352	4.02177	4.66163	4.57036	5.04948	5.45567	6.07865	84.4537	103.203	102.343	50.548	67.5628	76.4314	7.67229	8.70811	8.9183	8.04041	9.13244	10.0153	6.68795	7.38729
	replicate 3																										replicate 3
Erlotinib (uM)	MOCK			LacZ			EGFR WT			EGFR T790M			EGFR R108K			EGFR M277E			EGFR A289V			EGFR G598V				Erlotinib (uM)	MOCK			LacZ			EGFR WT			EGFR T790M			EGFR E709A			EGFR G719A			EGFR L747P			EGFR S768I
-4	87.5491	96.4594	99.8205	83.0502	98.323	104.691	93.0547	89.2704	107.304	97.4591	86.3535	102.168	89.0669	94.308	95.5484	93.0369	93.1311	96.8747	95.2147	91.8457	100.969	104.945	91.0653	106.866		-4	87.5491	96.4594	99.8205	83.0502	98.323	104.691	93.0547	89.2704	107.304	97.4591	86.3535	102.168	92.3869	91.4011	104.824	98.4266	104.867	109.206	104.203	94.9235	103.39	96.1129	110.594
-3.5	94.1946	105.416	94.7386	99.7885	118.99	105.942	103.377	95.4662	104.851	89.5806	89.5664	95.9501	82.778	101.601	98.1109	90.9526	88.4691	87.9453	74.5131	93.7287	85.803	91.7531	100.227	105.315		-3.5	94.1946	105.416	94.7386	99.7885	118.99	105.942	103.377	95.4662	104.851	89.5806	89.5664	95.9501	100.2	85.9521	103.158	86.5681	85.9653	92.4487	98.5611	85.9275	96.636	105.804	113.218
-3	94.1824	98.3398	101.533	97.1425	115.467	97.9505	89.7704	99.2762	108.483	98.356	102.084	115.687	89.0904	103.896	93.2437	96.2026	99.0738	97.1128	86.9308	98.8838	101.396	104.319	113.409	118.232		-3	94.1824	98.3398	101.533	97.1425	115.467	97.9505	89.7704	99.2762	108.483	98.356	102.084	115.687	92.744	99.538	109.664	89.6709	94.3784	98.7644	101.362	96.1508	105.992	113.639	103.899
-2.5	88.1447	90.4163	102.123	122.034	113.34	105.612	96.2895	113.967	116.107	91.866	100.687	108.376	88.4987	100.951	110.08	102.015	96.4402	99.9905	95.1703	91.6456	98.1739	100.257	104.509	108.496		-2.5	88.1447	90.4163	102.123	122.034	113.34	105.612	96.2895	113.967	116.107	91.866	100.687	108.376	99.0933	117.864	99.1282	97.3871	103.939	110.366	102.218	112.898	115.213	90.4018	109.65
-2	93.0519	86.0718	86.7628	93.0215	103.613	103.779	97.1104	112.728	109.714	97.1048	116	111.461	92.7061	100.09	103.405	102.559	97.2823	100.707	91.0664	98.1803	95.0525	109.911	115.927	112.605		-2	93.0519	86.0718	86.7628	93.0215	103.613	103.779	97.1104	112.728	109.714	97.1048	116	111.461	89.5339	106.465	106.645	98.6794	103.909	114.135	103.091	104.496	117.957	90.2635	100.551
-1.5	17.5943	19.0248	21.2135	17.7017	21.7795	22.6845	102.544	103.614	95.7798	108.858	106.29	119.151	100.235	117.283	112.514	96.8449	95.7108	100.628	100.628	116.601	108.601	107.302	120.557	124.155		-1.5	17.5943	19.0248	21.2135	17.7017	21.7795	22.6845	102.544	103.614	95.7798	108.858	106.29	119.151	103.224	118.977	109.897	83.4439	89.9642	90.3663	103.194	102.978	114.912	32.0179	34.5831
-1	10.6237	11.0708	10.9671	9.854	12.1701	11.8193	33.1911	37.8244	32.7363	106.27	109.61	114.291	97.5435	113.069	110.859	92.8432	96.8716	100.081	89.6629	113.265	98.1167	116.144	126.344	106.416		-1	10.6237	11.0708	10.9671	9.854	12.1701	11.8193	33.1911	37.8244	32.7363	106.27	109.61	114.291	101.657	102.545	93.404	12.5069	14.0327	15.7883	99.9422	97.7333	113.698	10.5205	11.0922
-0.5	7.17669	8.78733	9.53733	6.56423	8.94838	9.41301	15.756	10.2743	13.3969	103.96	100.808	106.298	14.3252	19.98	12.2769	56.992	69.2632	62.9844	16.337	11.7667	18.5757	79.3259	86.8012	85.6067		-0.5	7.17669	8.78733	9.53733	6.56423	8.94838	9.41302	15.756	10.2743	13.3969	103.96	100.808	106.298	110.338	92.2947	96.2588	7.76143	8.40524	10.4679	83.8913	101.22	99.5171	7.26487	8.07706
0	5.11007	6.0374	6.47342	4.81462	5.47217	7.29194	6.01296	6.71686	7.55083	100.302	90.2297	100.446	5.12861	8.39059	6.75071	3.65843	4.1226	4.33665	3.96805	5.11133	4.21401	22.1804	24.8255	24.7462		0	5.11007	6.0374	6.47342	4.81462	5.47217	7.29193	6.01296	6.71686	7.55083	100.302	90.2297	100.446	55.4394	55.0324	49.8111	7.37758	8.24224	7.68106	13.8346	15.6066	18.0707	6.09001	6.56909
Prism - log(inhibitor) vs. response -- Variable slope (four parameters)
Mean, SD
[truncated: 10 more columns]

## Sheet: Main Figure 1d
Licor		Green channel						Red channel
EGFR ECD variants
Protein	Size					Protein	Size
pEGFR	175 kDa
pERK	44,42 kDa					B-actin	45 kDa
EGFR	175 kDa
CCNB1	50 kDa
ERK	44,42 kDa					B-actin	45 kDa
Notes:	Same lysates run on 2 different and imaged at the same

## Sheet: Main Figure 1e
EGFR VKS ECD
Cell Line	Variants	Ratio	Condition	Blot 1	Blot 2	Blot 3	Average	SEM
PC9	MOCK	pEGFR/tEGFR	Vehicle	1	1	1	1	0
PC9	LacZ	pEGFR/tEGFR	Vehicle	1.20251	0.809562	0.870948	0.961006	0.122045
PC9	WT	pEGFR/tEGFR	Vehicle	1.14487	0.623474	0.812554	0.860298	0.152394
PC9	T790M	pEGFR/tEGFR	Vehicle	1.33971	0.747148	1.05351	1.04679	0.171091
PC9	R108K	pEGFR/tEGFR	Vehicle	1.09352	0.610609	0.767203	0.823777	0.142245
PC9	M277E	pEGFR/tEGFR	Vehicle	1.21522	0.807928	0.849402	0.957515	0.129405
PC9	A289V	pEGFR/tEGFR	Vehicle	1.04602	0.552386	0.869642	0.822682	0.144421
PC9	G598V	pEGFR/tEGFR	Vehicle	1.06366	0.649928	0.807615	0.840401	0.120553
PC9	MOCK	pEGFR/tEGFR	200 nM Erlotinib	0.230313	0.238804	0.11198	0.193699	0.040933
PC9	LacZ	pEGFR/tEGFR	200 nM Erlotinib	0.200048	0.182967	0.101622	0.161546	0.0303648
PC9	WT	pEGFR/tEGFR	200 nM Erlotinib	0.528447	0.310106	0.473646	0.4374	0.0655835
PC9	T790M	pEGFR/tEGFR	200 nM Erlotinib	1.17472	0.637076	0.797811	0.869868	0.159331
PC9	R108K	pEGFR/tEGFR	200 nM Erlotinib	0.403073	0.250895	0.226747	0.293572	0.0551927
PC9	M277E	pEGFR/tEGFR	200 nM Erlotinib	0.235728	0.22247	0.103666	0.187288	0.0419857
PC9	A289V	pEGFR/tEGFR	200 nM Erlotinib	0.273298	0.2311	0.268049	0.257482	0.0132781
PC9	G598V	pEGFR/tEGFR	200 nM Erlotinib	0.183419	0.321422	0.140216	0.215019	0.0546437
PC9	MOCK	pERK/ERK	Vehicle	1	1	1	1	0
PC9	LacZ	pERK/ERK	Vehicle	0.846198	0.927492	1.09844	0.957376	0.0743325
PC9	WT	pERK/ERK	Vehicle	0.795721	0.891342	1.01774	0.9016	0.0642954
PC9	T790M	pERK/ERK	Vehicle	0.829143	1.03241	1.04891	0.970152	0.0706653
PC9	R108K	pERK/ERK	Vehicle	0.948663	1.39887	1.01537	1.12097	0.140279
PC9	M277E	pERK/ERK	Vehicle	0.927697	1.2423	0.994166	1.05472	0.0957309
PC9	A289V	pERK/ERK	Vehicle	0.969729	1.21162	1.1449	1.10875	0.072129
PC9	G598V	pERK/ERK	Vehicle	0.867439	1.26665	1.08267	1.07225	0.11536
PC9	MOCK	pERK/ERK	200 nM Erlotinib	0.346932	0.302864	0.366959	0.338918	0.0189315
PC9	LacZ	pERK/ERK	200 nM Erlotinib	0.280836	0.362578	0.470195	0.371203	0.0548331
PC9	WT	pERK/ERK	200 nM Erlotinib	0.359794	0.520493	0.419438	0.433242	0.0469004
PC9	T790M	pERK/ERK	200 nM Erlotinib	0.561619	0.90886	0.760827	0.743768	0.100602
PC9	R108K	pERK/ERK	200 nM Erlotinib	0.467084	0.743806	0.672361	0.62775	0.0829385
PC9	M277E	pERK/ERK	200 nM Erlotinib	0.576626	0.984483	0.594973	0.718694	0.133
PC9	A289V	pERK/ERK	200 nM Erlotinib	0.525475	0.988966	0.716769	0.743736	0.134476
PC9	G598V	pERK/ERK	200 nM Erlotinib	0.369307	0.853307	0.615571	0.612728	0.139726

## Sheet: Main Figure 1f
Licor		Green channel							Red channel
EGFR ICD variants
Protein	Size						Protein	Size
pEGFR	175 kd
pERK	44,42 kd						B-actin	45 kDa
EGFR	17 5kd
CCNB1	50 kDa
ERK	44,42 kd						B-actin	45 kDa
Notes:	Same lysates run on 2 different and imaged at the same

## Sheet: Main Figure 1g
EGFR VKS ICD
Cell line	Variants	Ratio	Condition	Blot 1	Blot 2	Blot 3	Average	SEM
PC9	MOCK	pEGFR/tEGFR	Vehicle	1	1	1	1	0
PC9	LacZ	pEGFR/tEGFR	Vehicle	1.14257	0.969808	0.998517	1.03696	0.0534475
PC9	WT	pEGFR/tEGFR	Vehicle	1.32105	0.859604	0.832626	1.00443	0.158503
PC9	T790M	pEGFR/tEGFR	Vehicle	1.27967	1.02456	1.05557	1.11993	0.0803699
PC9	E709A	pEGFR/tEGFR	Vehicle	1.36885	0.919278	0.834969	1.04103	0.165708
PC9	G719A	pEGFR/tEGFR	Vehicle	1.23296	0.719106	0.892858	0.948309	0.150906
PC9	L747P	pEGFR/tEGFR	Vehicle	1.66039	1.28119	1.16806	1.36988	0.148879
PC9	S768I	pEGFR/tEGFR	Vehicle	1.08972	0.714613	0.973028	0.925787	0.11083
PC9	G779F	pEGFR/tEGFR	Vehicle	1.30573	0.765824	1.05279	1.04145	0.15596
PC9	L858R	pEGFR/tEGFR	Vehicle	1.20716	0.920181	0.898074	1.00847	0.0995483
PC9	L861K	pEGFR/tEGFR	Vehicle	1.11054	0.864139	0.7494	0.908028	0.106538
PC9	MOCK	pEGFR/tEGFR	200 nM Erlotinib	0.308733	0.465981	0.120342	0.298352	0.0999124
PC9	LacZ	pEGFR/tEGFR	200 nM Erlotinib	0.263771	0.5029	0.081998	0.28289	0.121879
PC9	WT	pEGFR/tEGFR	200 nM Erlotinib	0.649449	0.581047	0.43885	0.556449	0.0620265
PC9	T790M	pEGFR/tEGFR	200 nM Erlotinib	1.14003	0.974895	0.965771	1.0269	0.056628
PC9	E709A	pEGFR/tEGFR	200 nM Erlotinib	0.710663	0.701459	0.449986	0.620703	0.0853996
PC9	G719A	pEGFR/tEGFR	200 nM Erlotinib	0.289967	0.610292	0.11651	0.338923	0.144629
PC9	L747P	pEGFR/tEGFR	200 nM Erlotinib	1.38768	1.53032	1.05647	1.32482	0.140353
PC9	S768I	pEGFR/tEGFR	200 nM Erlotinib	0.314051	0.552803	0.110348	0.325734	0.127859
PC9	G779F	pEGFR/tEGFR	200 nM Erlotinib	0.468282	0.655093	0.564951	0.562775	0.0539386
PC9	L858R	pEGFR/tEGFR	200 nM Erlotinib	0.259854	0.396651	0.113988	0.256831	0.0816115
PC9	L861K	pEGFR/tEGFR	200 nM Erlotinib	0.391582	0.481363	0.229369	0.367438	0.0737391
PC9	MOCK	pERK/ERK	Vehicle	1	1	1	1	0
PC9	LacZ	pERK/ERK	Vehicle	0.892501	0.876212	1.30543	1.02472	0.140438
PC9	WT	pERK/ERK	Vehicle	0.983387	0.940595	1.06543	0.996471	0.0366257
PC9	T790M	pERK/ERK	Vehicle	0.968225	1.06084	1.15806	1.06238	0.0548066
PC9	E709A	pERK/ERK	Vehicle	0.948975	1.12514	1.08	1.05137	0.0528302
PC9	G719A	pERK/ERK	Vehicle	1.02804	1.4174	0.716151	1.05386	0.202844
PC9	L747P	pERK/ERK	Vehicle	0.87971	1.21245	1.05507	1.04908	0.0961012
PC9	S768I	pERK/ERK	Vehicle	1.05009	1.71523	1.05134	1.27222	0.221506
PC9	G779F	pERK/ERK	Vehicle	1.01413	1.88885	1.12188	1.34162	0.275378
PC9	L858R	pERK/ERK	Vehicle	0.912256	1.30125	1.14504	1.11951	0.113016
PC9	L861K	pERK/ERK	Vehicle	0.971643	1.43729	1.04255	1.1505	0.144852
PC9	MOCK	pERK/ERK	200 nM Erlotinib	0.310018	0.707095	0.341658	0.452924	0.127414
PC9	LacZ	pERK/ERK	200 nM Erlotinib	0.311828	0.758523	0.304077	0.458143	0.150207
PC9	WT	pERK/ERK	200 nM Erlotinib	0.415556	0.971142	0.388684	0.591794	0.189832
PC9	T790M	pERK/ERK	200 nM Erlotinib	0.646582	1.45657	0.672536	0.925231	0.265777
PC9	E709A	pERK/ERK	200 nM Erlotinib	0.633818	1.23221	0.512057	0.792696	0.222552
PC9	G719A	pERK/ERK	200 nM Erlotinib	0.405315	0.916407	0.346564	0.556095	0.180952
PC9	L747P	pERK/ERK	200 nM Erlotinib	0.667983	1.29142	0.570306	0.843236	0.225859
PC9	S768I	pERK/ERK	200 nM Erlotinib	0.447204	0.884754	0.279152	0.537037	0.1805
PC9	G779F	pERK/ERK	200 nM Erlotinib	0.644295	1.7399	0.782182	1.05546	0.344528
PC9	L858R	pERK/ERK	200 nM Erlotinib	0.356498	0.673692	0.324495	0.451562	0.111449
PC9	L861K	pERK/ERK	200 nM Erlotinib	0.664921	1.01252	0.57762	0.751688	0.13283

## Sheet: Main Figure 3b
left graph: PC9 VUS ECD	replicate 1																																					middle graph: HCC4006 VUS ECD	replicate 1
Erlotinib (uM)	MOCK			LacZ			EGFR WT			EGFR T790M			EGFR R222C			EGFR S229C			EGFR A237Y			EGFR T302H			EGFR C311R			EGFR S447F			EGFR C595G			EGFR P644S				Erlotinib (uM)	MOCK			LacZ			EGFR WT			EGFR T790M
-4	95.6954	104.543	101.732	98.6568	101.552	100.035	97.467	94.3574	105.397	99.6663	99.8345	106.688	100.276	103.35	88.8369	108.896	107.202	101.589	97.6941	100.302	104.148	101.759	102.445	102.656	93.3883	102.673	104.887	95.1577	101.354	102.191	95.8291	96.7945	107.657	106.223	103.306	105.246		-4	102.38	105.975	107.674	101.101	106.1	110.603	96.6186	105.86	106.026	90.7693	109.403
-3.5	97.3533	108.463	107.255	108.942	105.81	101.381	96.911	99.6853	104.869	106.405	100.804	114.929	102.016	111.272	107.465	113.004	111.738	106.967	97.8039	100.444	104.249	101.473	103.159	102.885	98.847	105.712	109.601	101.654	104.504	102.818	98.1209	102.709	105.397	110.209	105.831	109.551		-3.5	102.543	105.406	108.27	106.448	108.432	113.133	103.208	109.758	109.603	88.0105	113.175
-3	100.173	109.386	104.431	106.768	106.776	101.613	102.5	94.4369	110.499	108.67	100.336	105.448	100.067	113.063	114.735	106.433	113.818	106.304	99.0348	101.893	103.596	102.812	103.578	103.99	102.053	111.385	123.3	107.255	108.109	112.476	101.752	108.415	107.076	110.225	112.576	112.055		-3	102.621	109.069	109.383	106.389	111.646	114.163	106.203	109.676	110.379	109.419	112.835
-2.5	98.0589	107.316	104.707	97.4129	95.3662	93.0127	98.9079	101.931	109.472	100.823	98.7115	110.189	102.086	115.293	109.757	104.766	108.385	106.532	98.58	102.241	104.757	103.137	104.783	105.136	101.67	115.557	118.861	109.421	109.223	110.816	104.692	107.045	111.646	115.448	112.948	112.441		-2.5	94.435	100.541	99.4256	88.6149	94.009	93.7667	96.693	100.763	101.108	105.344	107.12
-2	55.4959	75.7977	76.0565	65.9678	57.7665	51.6815	85.2073	91.9906	94.3805	104.483	104.009	107.644	101.522	106.576	110.98	107.357	108.478	102.818	90.2873	94.9217	92.4624	100.46	102.296	102.795	87.8257	104.125	101.455	104.293	104.108	109.934	110.734	110.848	116.766	118.997	119.088	115.551		-2	40.9895	48.6688	44.907	32.1474	37.3655	36.7527	47.415	53.7644	58.9424	85.438	90.4449
-1.5	10.9013	16.1063	16.7641	14.5983	11.0159	10.2603	56.7241	43.5973	42.0285	87.0958	91.2034	107.469	103.135	105.318	107.483	111.737	106.418	107.29	78.8893	81.7172	82.7058	88.9806	91.5948	92.2504	85.3206	95.0316	98.2864	103.02	101.717	100.438	99.8858	106.07	112.846	101.713	99.9447	93.8373		-1.5	20.3445	22.9185	30.897	17.1149	21.8427	21.0204	19.6747	28.1734	28.9347	79.4939	82.8548
-1	4.61654	7.18487	6.61877	6.80214	5.48258	4.98998	8.81956	10.6055	14.868	98.7958	90.7843	102.025	93.0641	112.085	108.899	111.432	106.03	104.198	72.0349	81.2436	81.2708	70.9513	70.1685	75.2384	64.0871	81.9989	89.7958	67.3299	59.2943	47.0255	97.1396	105.594	106.967	40.3715	37.2218	33.3297		-1	10.644	14.766	15.3168	11.1613	12.6974	13.5339	10.6574	12.1233	15.8988	66.0453	76.8098
-0.5	4.42382	5.47374	5.21305	5.13899	4.13464	4.37335	4.39949	5.48313	5.05903	89.1404	87.8661	104.014	48.615	68.4477	69.6957	86.4195	92.7421	86.3495	73.3207	81.43	80.8011	28.5125	26.228	29.5934	19.0077	28.3648	26.7543	8.59093	9.89881	8.08786	89.0135	96.6642	100.746	15.8137	20.0193	15.3418		-0.5	4.48486	8.49746	9.10161	3.76998	8.78644	9.17399	3.7276	5.55384	7.86309	62.6683	66.5572
0	4.72446	4.35274	4.77675	4.9742	4.35443	3.96545	2.68636	2.63628	3.10467	88.1256	86.483	83.569	3.27142	4.45622	5.59149	7.17048	5.96661	6.49675	16.054	26.9291	24.7933	7.58794	8.71804	7.94121	3.10333	4.70125	5.48846	3.46899	3.50665	2.84998	22.5179	30.8457	33.5118	5.42792	6.37157	5.63353		0	2.90112	3.10628	3.37597	2.60436	3.47407	3.77471	2.41687	2.38293	2.20067	54.0394	59.3414
left graph: PC9 VUS ECD	replicate 2																																					middle graph: HCC4006 VUS ECD	replicate 2
Erlotinib (uM)	MOCK			LacZ			EGFR WT			EGFR T790M			EGFR R222C			EGFR S229C			EGFR A237Y			EGFR T302H			EGFR C311R			EGFR S447F			EGFR C595G			EGFR P644S				Erlotinib (uM)	MOCK			LacZ			EGFR WT			EGFR T790M
-4	99.7454	102.278	102.943	101.446	102.438	102.407	100.566	101.946	104.141	102.646	103.259	99.2692	100.698	103.112	102.963	99.0325	100.125	103.062	99.98	101.902	102.653	97.6941	100.302	104.148	101.759	102.445	102.656	101.854	97.3706	104.166	98.8992	103.466	107.614	99.3559	102.077	101.879		-4	92.2386	106.182	115.449	96.4379	104.577	109.312	98.5763	112.127	113.661	93.835	102.477
-3.5	98.8141	101.022	102.19	102.176	102.024	101.285	98.1738	100.046	104.614	102.832	101.865	102.171	101.148	102.536	102.556	97.2631	99.8748	101.994	100.39	102.193	101.654	97.8039	100.444	104.249	101.473	103.159	102.885	98.8689	103.115	107.402	97.6386	102.989	108.355	99.597	102.237	103.172		-3.5	88.8159	100.874	113.951	99.9225	107.896	111.073	106.405	112.61	119.681	94.7004	110.298
-3	99.6775	101.882	101.754	101.414	102.122	102.004	99.5469	101.374	105.474	104.761	100.387	100.937	101.458	103.014	102.918	97.9004	100.129	102.816	100.93	102.813	103.273	99.0348	101.893	103.596	102.812	103.578	103.99	101.537	104.798	110.935	103.7	108.375	109.72	101.223	102.872	103.979		-3	91.1709	103.408	112.147	98.7599	104.721	109.497	103.773	118.166	120.669	96.1801	99.6762
-2.5	99.5677	101.611	102.167	101.386	101.982	102.06	99.3747	102.222	106.065	103.751	102.859	101.571	101.868	103.088	103.539	97.1817	100.849	103.525	100.441	102.43	103.343	98.58	102.241	104.757	103.137	104.783	105.136	101.056	105.083	111.295	107.666	109.834	111.041	101.844	104.358	104.678		-2.5	99.3412	80.5798	80.947	80.774	86.5705	79.6833	93.1191	100.97	102.653	80.677	85.2355
-2	61.1205	64.8078	65.9812	62.9137	64.0658	55.5096	93.972	99.8924	101.952	102.908	100.609	98.9631	102.504	102.795	103.648	94.776	98.7983	100.103	95.1951	98.6635	100.436	90.2873	94.9217	92.4624	100.46	102.296	102.795	100.864	105.44	108.736	107.484	109.947	110.798	100.531	103.968	103.408		-2	46.8355	38.0357	36.936	37.2883	48.0405	50.3407	39.7087	54.3093	51.5101	68.5069	67.6559
-1.5	18.5896	19.0238	20.2653	10.8688	19.0136	19.3873	56.2747	65.6003	73.2769	98.8119	96.7866	94.8119	101.572	99.8886	100.485	82.9075	85.7221	87.3163	86.6491	87.9178	89.0483	78.8893	81.7172	82.7058	88.9806	91.5948	92.2504	89.1694	95.3314	101.383	89.1295	87.5169	85.7225	59.6555	74.1543	69.6416		-1.5	19.3045	24.79	30.0011	19.0357	32.662	35.0438	15.2749	25.7914	24.8652	75.3309	79.9196
-1	9.85432	12.235	12.0603	12.1854	13.4941	12.6391	16.0255	23.0686	29.3621	88.0667	86.6225	80.811	97.4803	98.4084	94.0809	73.3391	81.967	87.2266	72.7713	80.2138	78.7059	72.0349	81.2436	81.2708	70.9513	70.1685	75.2384	83.0947	41.7591	97.8275	71.1806	82.6542	78.0401	20.3373	26.0557	27.8104		-1	13.1944	17.2497	21.7773	17.0131	20.6804	24.2974	9.26898	15.7874	14.3934	81.5954	81.7083
-0.5	8.13595	7.35549	7.12324	7.40033	8.32059	8.87864	9.4491	11.6834	15.1449	84.4197	84.6501	83.5906	86.1733	83.4252	81.9117	75.6234	89.5592	88.6061	74.9769	75.547	78.2871	33.3207	31.43	30.8011	28.5125	26.228	29.5934	16.015	17.316	13.0395	63.3952	65.1962	63.9975	10.1394	13.799	12.7428		-0.5	10.2848	10.6192	11.6878	11.0251	13.8592	12.3374	6.19505	8.07541	8.55282	77.2956	81.2664
0	5.49517	7.53378	7.49347	7.42091	5.8546	6.37912	5.54286	7.99188	8.79941	82.5426	79.5498	89.7311	2.67254	5.92947	7.58302	4.67044	5.44036	6.62209	19.1081	19.5337	18.9663	16.054	16.9291	14.7933	7.58794	8.71804	7.94121	1.14461	2.66656	2.81837	28.3328	27.4988	26.4151	5.37293	7.14504	7.68336		0	4.66115	4.13858	4.86275	3.64482	4.95555	4.2931	2.64612	2.80351	2.82816	70.3706	73.6852
left graph: PC9 VUS ECD	replicate 3																																					middle graph: HCC4006 VUS ECD	replicate 3
Erlotinib (uM)	MOCK			LacZ			EGFR WT			EGFR T790M			EGFR R222C			EGFR S229C			EGFR A237Y			EGFR T302H			EGFR C311R			EGFR S447F			EGFR C595G			EGFR P644S				Erlotinib (uM)	MOCK			LacZ			EGFR WT			EGFR T790M
-4	89.0027	102.344	105.569	101.642	102.552	97.5686	95.858	113.849	104.341	105.658	97.8722	109.793	99.3591	103.498	107.328	109.999	100.644	109.122	101.553	100.36	101.799	97.877	104.076	106.03	106.364	115.53	106.219	100.478	101.926	100.59	103.455	114.723	97.8131	97.2949	105.604	107.311		-4	94.4246	90.387	119.194	97.9866	100.895	110.026	100.16	98.8331	115.541	98.475	103.462
-3.5	89.4544	105.655	107.51	105.894	99.9126	96.2585	108.406	107.931	107.903	108.331	103.379	104.309	91.6934	99.0043	105.457	109.678	103.304	110.488	101.941	103.263	102.875	100.379	106.091	103.931	107.477	112.571	110.495	98.136	109.31	103.281	103.448	107.736	98.9994	99.9647	109.065	107.14		-3.5	96.1669	105.63	123.216	107.122	109.48	114.35	105.216	112.905	118.113	104.154	112.633
-3	95.7186	108.03	108.393	105.523	106.207	100.687	111.501	113.693	115.639	113.159	104.314	110.826	97.3406	101.394	110.399	113.789	108.049	112.564	103.095	104.971	104.608	103.164	105.243	111.742	112.286	124.19	120.881	104.334	106.119	105.466	108.07	113.586	109.355	100.763	108.416	114.998		-3	108.086	110.966	122.259	108.73	115.041	117.533	103.394	115.717	120.945	110.026	121.696
-2.5	94.9811	106.993	109.854	105.342	102.748	92.1635	115.781	113.857	119.25	114.227	109.958	119.221	99.8415	105.367	114.09	114.964	108.358	117.53	103.334	105.51	105.012	109.423	108.092	120.046	132.29	134.88	133.564	101.599	112.12	110.73	108.431	115.177	108.498	107.076	115.855	112.633		-2.5	110.092	116.875	121.851	108.591	115.706	117.87	106.959	117.753	121.26	104.685	122.131
-2	64.0791	76.4498	82.0467	70.4558	61.5446	55.3869	115.883	119.946	121.047	127.831	117.111	124.475	98.4924	106.796	112.651	121.234	111.576	120.194	102.52	104.506	104.389	106.068	118.341	126.655	135.16	143.523	144.977	110.081	108.829	111.929	110.208	122.356	110.489	107.408	111.565	117.096		-2	58.0447	53.429	51.5242	64.3333	53.1976	56.3327	67.5585	67.6383	51.2851	101.652	118.879
-1.5	11.887	13.8296	15.7087	14.7868	14.016	10.8553	96.0783	85.6946	82.5707	123.303	115.361	119.035	106.377	106.117	115.051	120.333	115.898	121.945	99.0021	101.475	99.7537	113.646	125.69	124.47	124.531	123.108	133.732	107.352	114.01	111.765	110.408	115.094	113.926	109.16	120.747	118.571		-1.5	29.6158	26.1226	20.7311	44.8805	42.9828	43.5125	54.5771	57.2256	49.2581	117.089	124.796
-1	4.03758	5.10939	5.28178	6.05933	4.28026	4.17327	35.151	36.4265	35.2203	112.606	109.173	113.905	103.207	103.774	102.304	119.599	116.894	123.329	89.2357	92.9701	92.9798	70.7893	74.4849	74.5417	118.158	120.386	118.362	106.808	111.154	109.687	111.035	113.418	111.419	46.5351	73.1453	76.5864		-1	15.38	17.5823	12.8016	11.601	17.9317	17.4303	13.1211	13.0793	13.8547	100.46	121.829
-0.5	3.77894	3.81989	4.17739	4.22206	3.74209	3.39186	18.9241	19.5406	20.6847	112.903	113.074	122.305	103.354	102.244	113.474	122.472	121.887	124.68	20.7017	28.6557	27.4221	52.7429	57.8008	45.6693	42.7189	45.3977	52.2338	26.6533	25.1504	24.6068	107.686	118.685	110.76	26.9459	33.9396	30.2054		-0.5	14.9113	16.3391	21.9681	16.6847	13.9508	16.9378	13.9807	15.1015	11.1256	80.5139	97.2689
0	2.81586	3.97514	4.20209	3.38364	3.57573	2.73993	4.07489	6.55194	5.75503	107.63	111.469	114.571	4.71333	6.82163	19.9427	22.5677	19.9904	24.7294	3.66246	3.73849	4.60424	19.4772	14.3089	19.4747	13.2782	11.2197	14.7296	4.64118	5.83513	6.89731	23.9337	28.9311	28.4449	7.0037	12.0988	10.6361		0	6.20348	5.44156	5.6662	8.06034	10.1709	9.24011	2.69136	5.22801	6.29254	65.5114	81.499
Prism - log(inhibitor) vs. response -- Variable slope (four parameters)
Mean, SD
[truncated: 62 more columns]

## Sheet: Main Figure 3c
left graph: PC9 VUS ICD																										middle graph: HCC4006 VUS ICD
Erlotinib (uM)	MOCK			LacZ			EGFR WT			EGFR T790M			EGFR T725M			EGFR V769M			EGFR H773R			EGFR V774M				Erlotinib (uM)	MOCK			LacZ			EGFR WT			EGFR T790M			EGFR T725M			EGFR V769M			EGFR H773R			EGFR V774M
-4	95.6954	104.543	101.732	98.6568	101.552	100.035	97.467	94.3574	105.397	99.6663	99.8345	106.688	95.0448	99.2793	97.8112	106.668	104.318	100.104	109.745	96.9812	104.329	98.0283	110.33	110.973		-4	102.38	105.975	107.674	101.101	106.1	110.603	96.6186	105.86	106.026	90.7693	109.403	109.072	96.0017	112.39	118.818	98.8571	103.918	104.334	94.7634	103.545	107.204	96.9833	108.545
-3.5	97.3533	108.463	107.255	108.942	105.81	101.381	96.911	99.6853	104.869	106.405	100.804	114.929	92.2085	101.139	103.353	102.698	106.615	103.422	114.112	105.483	105.447	105.261	110.41	113.763		-3.5	102.543	105.406	108.27	106.448	108.432	113.133	103.208	109.758	109.603	88.0105	113.175	112.027	105.129	116.038	118.24	102.632	105.718	105.688	100.695	102.692	105.823	100.646	105.959
-3	100.173	109.386	104.431	106.768	106.776	101.613	102.5	94.4369	110.499	108.67	100.336	105.448	93.0171	104.23	110.529	100.465	106.961	110.153	113.173	106.916	106.027	105.41	112.519	111.96		-3	102.621	109.069	109.383	106.389	111.646	114.163	106.203	109.676	110.379	109.419	112.835	113.623	104.512	120.865	124.668	104.576	106.528	106.704	104.461	107.823	111.483	103.7	112.778
-2.5	98.0589	107.316	104.707	97.4129	95.3662	93.0127	98.9079	101.931	109.472	100.823	98.7115	110.189	96.2244	103.484	104.631	105.116	102.91	105.931	113.623	112.941	109.233	104.886	115.749	114.084		-2.5	94.435	100.541	99.4256	88.6149	94.009	93.7667	96.693	100.763	101.108	105.344	107.12	106.379	99.1093	112.802	114.663	97.6192	97.4375	97.4279	101.307	104.306	106.328	99.125	108.871
-2	55.4959	75.7977	76.0565	65.9678	57.7665	51.6815	95.2073	91.9906	94.3805	104.483	104.009	107.644	94.7878	104.342	104.124	107.611	104.025	104.557	115.613	106.778	109.178	104.42	110.517	116.131		-2	40.9895	48.6688	44.907	32.1474	37.3655	36.7527	47.415	53.7644	58.9424	85.438	90.4449	90.2354	63.7247	75.1374	78.4451	69.171	74.1346	72.2725	85.4072	88.8889	91.6647	85.5311	92.3423
-1.5	10.9013	16.1063	16.7641	14.5983	11.0159	10.2603	56.7241	43.5973	42.0285	87.0958	91.2034	107.469	81.7982	91.5316	101.039	98.7879	86.5695	87.0288	106.762	104.615	111.325	91.3006	91.7164	96.6576		-1.5	20.3445	22.9185	30.897	17.1149	21.8427	21.0204	19.6747	28.1734	28.9347	79.4939	82.8548	80.8071	37.0749	50.9491	54.8647	53.9647	57.8728	59.9846	72.0696	75.0889	79.1115	66.9602	71.6968
-1	4.61654	7.18487	6.61877	6.80214	5.48258	4.98998	8.81956	10.6055	14.868	98.7958	90.7843	102.025	41.8561	57.1694	64.8826	74.9135	56.8711	61.2721	97.5525	100.353	96.9362	89.0246	82.9239	81.1956		-1	10.644	14.766	15.3168	11.1613	12.6974	13.5339	10.6574	12.1233	15.8988	66.0453	76.8098	74.9881	16.0287	21.7234	23.3543	30.3795	32.3565	38.51	47.136	49.0068	55.6085	32.0141	42.1383
-0.5	4.42382	5.47374	5.21305	5.13899	4.13464	4.37335	4.39949	5.48313	5.05903	89.1404	87.8661	104.014	31.0906	33.4729	31.0979	34.0303	35.4585	35.2193	67.5106	74.1905	77.8326	45.8606	60.0491	47.3893		-0.5	4.48486	8.49746	9.10161	3.76998	8.78644	9.17399	3.7276	5.55384	7.86309	62.6683	66.5572	64.6295	4.65715	9.84383	9.71064	11.8877	19.0122	23.1313	11.5929	14.6868	17.1653	8.47616	14.2233
0	4.72446	4.35274	4.77675	4.9742	4.35443	3.96545	2.68636	2.63628	3.10467	88.1256	86.483	83.569	9.25011	14.7558	14.8199	14.0949	11.2573	22.9804	12.8216	17.7957	18.6566	11.0265	13.5648	9.90261		0	2.90112	3.10628	3.37597	2.60436	3.47407	3.77471	2.41687	2.38293	2.20067	54.0394	59.3414	60.2849	2.13239	3.30316	2.87091	6.85955	7.07365	8.54905	4.31598	5.0308	4.67051	3.51047	4.53729
left graph: PC9 VUS ICD																										middle graph: HCC4006 VUS ICD
Erlotinib (uM)	MOCK			LacZ			EGFR WT			EGFR T790M			EGFR T725M			EGFR V769M			EGFR H773R			EGFR V774M				Erlotinib (uM)	MOCK			LacZ			EGFR WT			EGFR T790M			EGFR T725M			EGFR V769M			EGFR H773R			EGFR V774M
-4	99.7454	102.278	102.943	101.446	102.438	102.407	100.566	101.946	104.141	102.646	103.259	99.2692	101.322	102.076	101.626	100.331	101.902	101.392	102.139	104.336	102.978	100.128	101.944	103.386		-4	92.2386	106.182	115.449	96.4379	104.577	109.312	98.5763	112.127	113.661	93.835	102.477	116.555	93.1	118.558	130.344	95.2631	115.257	122.504	100.735	118.668	120.229	94.1227	108.549
-3.5	98.8141	101.022	102.19	102.176	102.024	101.285	98.1738	100.046	104.614	102.832	101.865	102.171	102.157	102.589	101.397	98.5333	101.552	102.393	103.302	103.485	102.608	98.9032	101.611	104.116		-3.5	88.8159	100.874	113.951	99.9225	107.896	111.073	106.405	112.61	119.681	94.7004	110.298	119.234	116.88	121.558	138.566	110.106	119.115	127.371	109.728	122.835	128.19	95.6386	108.025
-3	99.6775	101.882	101.754	101.414	102.122	102.004	99.5469	101.374	105.474	104.761	100.387	100.937	102.338	102.958	103.476	100.79	102.854	102.987	105.041	105.143	104.655	101.251	101.16	102.451		-3	91.1709	103.408	112.147	98.7599	104.721	109.497	103.773	118.166	120.669	96.1801	99.6762	115.881	112.146	132.149	139.656	110.704	120.477	125.709	111.928	125.696	128.555	91.4671	106.983
-2.5	99.5677	101.611	102.167	101.386	101.982	102.06	99.3747	102.222	106.065	103.751	102.859	101.571	102.635	103.853	103.863	101.017	103.462	103.356	104.503	105.07	104.971	101.212	99.5067	104.586		-2.5	99.3412	80.5798	80.947	80.774	86.5705	79.6833	93.1191	100.97	102.653	80.677	85.2355	86.7629	104.826	116.477	120.364	97.5549	97.2453	103.233	108.106	122.575	127.416	64.2515	61.3249
-2	61.1205	64.8078	65.9812	62.9137	64.0658	55.5096	93.972	99.8924	101.952	102.908	100.609	98.9631	97.8464	101.251	101.925	95.8234	99.775	98.4645	103.951	103.654	104.537	90.5753	89.5591	103.512		-2	46.8355	38.0357	36.936	37.2883	48.0405	50.3407	39.7087	54.3093	51.5101	68.5069	67.6559	63.9511	63.3496	66.4151	70.9713	64.5731	70.351	70.122	108.028	117.765	119.881	54.3236	54.7624
-1.5	18.5896	19.0238	20.2653	10.8688	19.0136	19.3873	56.2747	65.6003	73.2769	98.8119	96.7866	94.8119	82.3728	86.2237	85.5348	71.7535	78.8769	78.7868	99.3168	98.8528	99.3652	77.6792	82.7579	91.5402		-1.5	19.3045	24.79	30.0011	19.0357	32.662	35.0438	15.2749	25.7914	24.8652	75.3309	79.9196	74.4687	33.3813	42.1093	43.4794	49.2004	57.918	54.2903	81.9547	100.417	99.6769	55.5976	51.2882
-1	9.85432	12.235	12.0603	12.1854	13.4941	12.6391	16.0255	23.0686	29.3621	88.0667	86.6225	80.811	48.3328	53.4411	45.6102	40.4621	48.4873	54.2664	87.1221	93.8878	92.9788	68.5328	74.0234	83.8825		-1	13.1944	17.2497	21.7773	17.0131	20.6804	24.2974	9.26898	15.7874	14.3934	81.5954	81.7083	80.1907	16.1751	20.6045	20.8505	33.9607	39.7315	39.7169	42.3535	63.2133	60.2607	45.6768	37.9004
-0.5	8.13595	7.35549	7.12324	7.40033	8.32059	8.87864	9.4491	11.6834	15.1449	84.4197	84.6501	83.5906	21.1246	25.0327	22.5271	23.415	27.0796	22.8681	84.5423	89.0662	90.892	39.694	37.8828	73.3172		-0.5	10.2848	10.6192	11.6878	11.0251	13.8592	12.3374	6.19505	8.07541	8.55282	77.2956	81.2664	85.1974	8.50324	9.01697	9.55614	16.9557	22.1623	21.6149	6.48018	8.5462	14.2587	18.415	19.7501
0	5.49517	7.53378	7.49347	7.42091	5.8546	6.37912	5.54286	7.99188	8.79941	82.5426	79.5498	89.7311	8.07865	8.47966	7.48903	7.01619	8.49532	7.5801	34.523	38.3867	33.4044	8.80242	9.03623	31.7934		0	4.66115	4.13858	4.86275	3.64482	4.95555	4.2931	2.64612	2.80351	2.82816	70.3706	73.6852	76.7052	3.6717	4.14778	3.48487	6.72145	8.36557	5.61745	1.66965	1.46484	2.12687	8.33094	6.85635
left graph: PC9 VUS ICD																										middle graph: HCC4006 VUS ICD
Erlotinib (uM)	MOCK			LacZ			EGFR WT			EGFR T790M			EGFR T725M			EGFR V769M			EGFR H773R			EGFR V774M				Erlotinib (uM)	MOCK			LacZ			EGFR WT			EGFR T790M			EGFR T725M			EGFR V769M			EGFR H773R			EGFR V774M
-4	89.0027	102.344	105.569	101.642	102.552	97.5686	95.858	113.849	104.341	105.658	97.8722	109.793	102.619	107.067	101.928	102.81	100.325	100.947	105.862	107.846	102.313	106.541	104.294	104.323		-4	94.4246	90.387	119.194	97.9866	100.895	110.026	100.16	98.8331	115.541	98.475	103.462	116.598	98.0144	116.566	128.254	100.189	104.36	127.513	90.9268	120.749	117.807	96.4378	118.907
-3.5	89.4544	105.655	107.51	105.894	99.9126	96.2585	108.406	107.931	107.903	108.331	103.379	104.309	106.516	107.864	102.695	105.045	106.284	102.928	111.042	111.824	108.085	105.36	106.836	112.25		-3.5	96.1669	105.63	123.216	107.122	109.48	114.35	105.216	112.905	118.113	104.154	112.633	125.151	111.798	120.017	133.513	114.034	119.078	132.763	92.9787	124.796	128.177	110.297	122.871
-3	95.7186	108.03	108.393	105.523	106.207	100.687	111.501	113.693	115.639	113.159	104.314	110.826	108.947	117.313	105.655	105.438	106.603	106.615	101.821	101.62	98.7604	108.576	109.494	114.966		-3	108.086	110.966	122.259	108.73	115.041	117.533	103.394	115.717	120.945	110.026	121.696	132.145	120.328	138.474	140.703	110.06	127.44	137.809	114.204	127.628	136.391	111.078	126.07
-2.5	94.9811	106.993	109.854	105.342	102.748	92.1635	115.781	113.857	119.25	114.227	109.958	119.221	114.173	115.499	111.898	109.981	107.884	110.097	113.926	113.501	113.523	106.828	111.208	112.893		-2.5	110.092	116.875	121.851	108.591	115.706	117.87	106.959	117.753	121.26	104.685	122.131	133.67	126.462	142.55	147.042	111.359	128.659	139.654	119.546	133.081	140.595	117.439	128.75
-2	64.0791	76.4498	82.0467	70.4558	61.5446	55.3869	115.883	119.946	121.047	127.831	117.111	124.475	112.103	117.12	116.295	110.516	107.93	110.643	113.829	114.086	117.186	109.841	111.377	112.753		-2	58.0447	53.429	51.5242	64.3333	53.1976	56.3327	67.5585	67.6383	51.2851	101.652	118.879	130.471	67.7954	72.4647	75.5301	81.0325	89.2642	81.3965	106.658	131.778	139.611	113.388	126.714
-1.5	11.887	13.8296	15.7087	14.7868	14.016	10.8553	96.0783	85.6946	82.5707	123.303	115.361	119.035	106.743	112.646	111	111.385	114.733	108.02	112.124	112.485	117.788	105.211	110.931	111.62		-1.5	29.6158	26.1226	20.7311	44.8805	42.9828	43.5125	54.5771	57.2256	49.2581	117.089	124.796	132.166	36.8758	42.4353	43.9584	52.1863	50.0931	60.3513	73.5958	71.1339	66.0705	72.7488	74.7054
-1	4.03758	5.10939	5.28178	6.05933	4.28026	4.17327	35.151	36.4265	35.2203	112.606	109.173	113.905	94.2428	90.5642	90.3693	68.1497	65.8524	63.2884	104.455	109.071	113.416	110.75	106.836	106.241		-1	15.38	17.5823	12.8016	11.601	17.9317	17.4303	13.1211	13.0793	13.8547	100.46	121.829	127.988	18.6279	15.9401	15.9765	43.0784	45.1407	43.0207	53.8379	59.5835	58.0083	38.6544	30.647
-0.5	3.77894	3.81989	4.17739	4.22206	3.74209	3.39186	18.9241	19.5406	20.6847	112.903	113.074	122.305	51.2628	60.1795	51.7404	21.0251	25.2199	23.1638	103.465	110.791	106.206	42.2799	46.8554	38.6015		-0.5	14.9113	16.3391	21.9681	16.6847	13.9508	16.9378	13.9807	15.1015	11.1256	80.5139	97.2689	99.1157	13.9925	14.122	11.84	10.4036	14.6088	16.0061	6.2779	8.05311	8.6819	16.4114	10.065
0	2.81586	3.97514	4.20209	3.38364	3.57573	2.73993	4.07489	6.55194	5.75503	107.63	111.469	114.571	22.3363	20.7896	16.7923	3.88072	9.33106	9.72003	49.6487	38.4497	46.8839	5.33264	7.75363	9.2406		0	6.20348	5.44156	5.6662	8.06034	10.1709	9.24011	2.69136	5.22801	6.29254	65.5114	81.499	82.2641	3.17367	5.39472	6.21093	8.98099	2.24351	2.39228	3.46201	4.05439	5.94443	5.51468	7.03787
Prism - log(inhibitor) vs. response -- Variable slope (four parameters)
Mean, SD
[truncated: 26 more columns]

## Sheet:  Main Figure 3g
Licor		Green channel						Red channel
EGFR ECD variants
Protein	Size					Protein	Size
pEGFR	175 kDa
pERK	44,42 kDa					B-actin	45 kDa
EGFR	175 kDa
ERK	44,42 kDa					B-actin	45 kDa
Notes:	Same lysates run on 2 different and imaged at the same

## Sheet: Main Figure 3h
Licor		Green channel						Red channel
EGFR ECD variants
Protein	Size					Protein	Size
pEGFR	175 kDa
pERK	44,42 kDa					B-actin	45 kDa
EGFR	175 kDa
ERK	44,42 kDa					B-actin	45 kDa
Notes:	Same lysates run on 2 different and imaged at the same

## Sheet: Main Figure 3i
EGFR VUS ECD
Cell Line	Variants	Ratio	Condition	Blot 1	Blot 2	Blot 3	Blot 4	Average	SEM
PC9	MOCK	pERK/ERK	Vehicle	1	1	1	1	1	0
PC9	LacZ	pERK/ERK	Vehicle	1.82131	1.10857	0.832118	1.17201	1.2335	0.209367
PC9	WT	pERK/ERK	Vehicle	1.27552	1.28436	0.731146	1.45323	1.18607	0.157054
PC9	T790M	pERK/ERK	Vehicle	1.12648	1.70791	0.759873	1.54183	1.28402	0.213248
PC9	R222C	pERK/ERK	Vehicle	1.45942	1.48642	0.698866	1.59188	1.30915	0.205424
PC9	S229C	pERK/ERK	Vehicle	1.74377	1.75892	0.652726	1.94859	1.526	0.294797
PC9	A237Y	pERK/ERK	Vehicle	1.62344	1.96311	0.833713	2.30575	1.6815	0.315054
PC9	T302H	pERK/ERK	Vehicle	1.46964	1.84004	0.930761	2.43516	1.6689	0.316359
PC9	C311R	pERK/ERK	Vehicle	1.42477	1.70681	0.692031	1.26253	1.27154	0.213864
PC9	S447F	pERK/ERK	Vehicle	0.973873	1.01203	0.682901	1.24334	0.978036	0.114987
PC9	C595G	pERK/ERK	Vehicle	1.31121	1.76808	0.576916	1.34382	1.25001	0.247318
PC9	P644S	pERK/ERK	Vehicle	1.38074	1.5867	0.514794	1.33607	1.20457	0.236315
PC9	MOCK	pERK/ERK	200 nM Erlotinib	0.334056	0.172636	0.0676735	0.261915	0.20907	0.0575432
PC9	LacZ	pERK/ERK	200 nM Erlotinib	0.325737	0.137911	0.0687038	0.279649	0.203	0.0600081
PC9	WT	pERK/ERK	200 nM Erlotinib	0.34175	0.260969	0.228504	0.275354	0.276644	0.0238111
PC9	T790M	pERK/ERK	200 nM Erlotinib	0.824844	1.20461	0.749565	0.923362	0.925594	0.0995779
PC9	R222C	pERK/ERK	200 nM Erlotinib	1.02581	1.24824	0.642665	1.08667	1.00085	0.128286
PC9	S229C	pERK/ERK	200 nM Erlotinib	1.01441	1.64241	0.334383	1.41979	1.10275	0.287219
PC9	A237Y	pERK/ERK	200 nM Erlotinib	0.730641	1.66162	0.468567	1.47189	1.08318	0.286897
PC9	T302H	pERK/ERK	200 nM Erlotinib	1.10566	1.84653	0.160251	1.65095	1.19085	0.377602
PC9	C311R	pERK/ERK	200 nM Erlotinib	0.459656	0.958794	0.380863	0.817179	0.654123	0.139014
PC9	S447F	pERK/ERK	200 nM Erlotinib	0.623551	0.498567	0.712093	0.894624	0.682209	0.0832559
PC9	C595G	pERK/ERK	200 nM Erlotinib	0.777887	1.12787	0.42447	1.12619	0.864103	0.16807
PC9	P644S	pERK/ERK	200 nM Erlotinib	0.331783	0.613843	0.227633	0.527412	0.425168	0.0884085
HCC4006	MOCK	pERK/ERK	Vehicle	1	1	1		1	0
HCC4006	LacZ	pERK/ERK	Vehicle	1.00489	1.15603	0.78482		0.981915	0.107773
HCC4006	WT	pERK/ERK	Vehicle	0.958181	1.09806	0.82152		0.959252	0.0798311
HCC4006	T790M	pERK/ERK	Vehicle	1.02365	1.2061	0.489489		0.906414	0.215013
HCC4006	R222C	pERK/ERK	Vehicle	0.976098	1.06241	0.636367		0.891624	0.130038
HCC4006	S229C	pERK/ERK	Vehicle	0.999947	1.29239	0.543376		0.945236	0.217944
HCC4006	A237Y	pERK/ERK	Vehicle	1.10721	0.949131	0.508699		0.855014	0.17907
HCC4006	T302H	pERK/ERK	Vehicle	1.02438	1.09279	0.523219		0.88013	0.179545
HCC4006	C311R	pERK/ERK	Vehicle	0.984753	1.06368	0.535939		0.861456	0.164346
HCC4006	S447F	pERK/ERK	Vehicle	1.07946	1.05352	0.825267		0.986085	0.0807571
HCC4006	C595G	pERK/ERK	Vehicle	0.981201	1.1514	1.00155		1.04472	0.0536637
HCC4006	P644S	pERK/ERK	Vehicle	1.04432	1.15817	1.18364		1.12871	0.04283
HCC4006	MOCK	pERK/ERK	200 nM Erlotinib	0.232538	0.28222	0.509918		0.341559	0.0853928
HCC4006	LacZ	pERK/ERK	200 nM Erlotinib	0.279327	0.30795	0.541959		0.376412	0.0831846
HCC4006	WT	pERK/ERK	200 nM Erlotinib	0.230317	0.260938	0.533822		0.341693	0.0964708
HCC4006	T790M	pERK/ERK	200 nM Erlotinib	0.502149	0.620558	0.465101		0.52927	0.0468804
HCC4006	R222C	pERK/ERK	200 nM Erlotinib	0.722968	0.429856	0.521664		0.558163	0.0865597
HCC4006	S229C	pERK/ERK	200 nM Erlotinib	0.836044	0.875329	0.558735		0.756702	0.0996313
HCC4006	A237Y	pERK/ERK	200 nM Erlotinib	0.810126	0.660229	0.576521		0.682292	0.0683323
HCC4006	T302H	pERK/ERK	200 nM Erlotinib	0.612864	0.624101	0.516356		0.58444	0.0341962
HCC4006	C311R	pERK/ERK	200 nM Erlotinib	0.512069	0.499873	0.475635		0.495859	0.0107071
HCC4006	S447F	pERK/ERK	200 nM Erlotinib	0.703299	0.580264	0.417351		0.566971	0.0828133
HCC4006	C595G	pERK/ERK	200 nM Erlotinib	0.453181	0.41234	0.484709		0.450077	0.0209486
HCC4006	P644S	pERK/ERK	200 nM Erlotinib	0.536802	0.495383	0.414772		0.482319	0.0358275

[truncated: 24 more sheets: Figure 3j, Figure 3k, Main Figure 3l, Main Figure 4b, Main Figure 4d, Main Figure 4f, Main Figure 4g, Main Figure 4h, Main Figure 4k, Main Figure 4l, Main Figure 4m, Main Figure 5a, Main Figure 5b, Main Figure 5c, Main Figure 5d, Main Figure 6b, Main Figure 6c, Main Figure 6e, Main Figure 6f, Main Figure 6h …]
