# Supplementary material for: Comprehensive mutational scanning of EGFR reveals TKI sensitivities of extracellular domain mutants
Source: Nat Commun. 2024 Mar 28;15:2742. doi: 10.1038/s41467-024-45594-4 (PMC10978866; doi:10.1038/s41467-024-45594-4)
Supplement: Supplementary file 7 — Source Data [file 41467_2024_45594_MOESM7_ESM.zip › v2_Hayes Source Data Supplement.xlsx]

## Sheet: Supp Figure 1a
left graph: PC9 ECD and ICD VKS	replicate 1
Erlotinib (uM)	MOCK			LacZ			EGFR WT			EGFR T790M			EGFR A289T			EGFR G598A			EGFR G719C			EGFR G719D			EGFR G719S			EGFR L747S			EGFR V769L
-4	105.401	110.989	116.8	92.2394	102.956	89.8259	100.636	93.0312	104.209	109.679	104.451	111.11	112.407	98.7307	101.488	102.879	92.9635	104.747	95.4059	110.472	114.798	99.5561	110.115	110.975	107.194	106.863	112.749	95.133	112.428	120.735	105.898	106.406	121.86
-3.5	109.559	116.203	120.253	93.1321	102.49	111.408	107.756	105.698	110.575	94.1307	104.906	102.365	113.376	89.3027	109.222	81.9198	92.6734	110.04	102.088	114.397	116.863	120.955	103.948	111.95	99.0266	114.717	114.499	103.512	111.908	119.991	114.958	115.156	114.848
-3	109.028	117.469	119.717	99.0148	107.801	113.916	104.416	108.753	117.664	95.274	109.941	98.3055	96.4909	94.9285	116.966	80.5631	108.24	98.81	108.245	120.274	118.897	106.635	111.693	114.601	114.733	116.688	102.636	111.136	118.47	107.553	105.015	114.713	110.912
-2.5	105.188	98.8963	95.7848	96.7266	103.727	97.4851	99.3283	102.452	104.615	111.251	108.035	107.599	117.131	99.6819	117.008	80.6914	108.902	101.155	100.006	115.25	107.508	112.329	111.194	109.422	109.007	107.753	111.811	113.008	115.516	105.644	114.588	106.768	111.918
-2	77.6549	74.7906	77.4424	89.88	77.3597	86.0568	100.727	106.242	112.336	117.724	103.005	107.17	98.5948	100.94	120.891	91.7968	95.1434	110.739	100.392	112.794	111.386	107.963	115.696	116.391	110.956	116.155	109.7	108.633	110.79	106.027	115.127	109.318	113.118
-1.5	34.6537	36.2836	37.8554	37.1365	32.143	34.3764	94.5233	92.1867	97.3144	116	118.327	114.961	101.64	95.8922	123.194	88.287	113.963	101.112	57.0351	62.8393	66.6336	66.8139	70.1803	67.1459	60.9362	75.1253	73.5613	101.515	109.472	107.533	102.899	104.473	107.548
-1	8.03657	8.0914	8.27744	8.20482	8.81483	14.0321	36.0455	38.6946	38.9212	106.39	115.31	110.922	100.058	93.0091	114.493	93.416	111.643	109.197	14.2843	13.6979	15.4031	16.8783	16.4707	15.3792	13.9683	16.3721	15.4617	97.271	103.315	104.886	110.13	109.357	108.378
-0.5	8.08939	8.94029	8.53856	7.71243	8.57174	8.19976	23.9905	20.032	22.1019	110.142	110.827	105.365	88.2839	72.7367	96.3941	56.2744	63.5586	68.7924	9.18606	9.41489	9.66778	10.6673	11.519	11.0381	10.0783	10.8726	10.923	42.9535	47.0488	51.9076	90.478	102.284	105.3
0	6.85245	7.54903	7.52177	7.64481	8.55341	7.7704	13.1488	16.1416	16.5378	114.653	97.7615	103.388	32.3143	45.0923	35.4522	31.3331	33.7074	39.9254	6.63071	8.08623	7.69848	7.86947	8.024	8.49019	7.65597	8.12633	8.33504	10.9936	10.5723	12.3988	61.9515	68.9547	70.5843
left graph: PC9 ECD and ICD VKS	replicate 2
Erlotinib (uM)	MOCK			LacZ			EGFR WT			EGFR T790M			EGFR A289T			EGFR G598A			EGFR G719C			EGFR G719D			EGFR G719S			EGFR L747S			EGFR V769L
-4	98.3431	105.439	104.213	102.799	104.804	102.311	93.5184	108.684	110.498	77.2644	118.629	110.127	102.967	97.4635	99.5694	101.552	103.094	106.782	102.263	103.332	108.065	109.995	106.116	100.351	100.642	107.01	107.988	102.753	103.67	105.87	107.632	103.268	101.543
-3.5	101.435	105.2	105.086	108.08	103.329	106.45	95.9156	110.72	119.872	115.727	114.389	138.315	77.0883	55.396	56.2083	102.465	104.743	111.281	106.434	106.772	109.422	112.823	108.268	102.614	104.341	108.035	111.484	104.298	106.809	106.513	109.285	105.765	103.546
-3	103.392	107.839	109.157	107.575	109.277	110.912	100.378	113.042	124.242	105.411	91.7015	129.188	71.7977	62.1626	69.6446	106.028	105.791	111.541	106.085	106.321	109.032	114.197	111.714	106.56	107.415	108.741	111.181	106.772	108.692	110.618	111.821	107.495	105.995
-2.5	101.819	107.877	108.6	106.392	111.106	102.591	98.8483	111.595	123.199	105.099	101.68	126.725	78.623	63.5619	69.8868	103.421	107.669	112.473	105.342	107.363	110.186	111.519	109.9	103.865	105.565	108.437	109.862	106.873	109.805	110.818	111.362	108.859	106.52
-2	86.7548	93.3637	96.9367	78.5112	81.3591	74.5833	95.1633	106.968	121.581	105.148	133.774	102.1	88.5993	72.1713	61.9103	106.552	107.48	104.616	100.929	102.761	107.742	109.444	106.951	101.998	102.612	107.257	107.522	105.984	109.254	111.988	114.833	113.952	109.331
-1.5	29.1927	29.3386	33.4233	15.69	17.5002	15.1992	77.155	85.7429	108.561	72.3819	100.926	92.8168	87.0941	69.2845	66.8189	87.7696	94.2295	60.0146	68.7086	76.8036	79.6114	83.9704	82.3404	69.4406	73.7329	81.9904	81.953	106.29	108.818	110.05	115.987	110.549	109.242
-1	7.20964	6.02105	6.78415	2.65234	3.18897	3.01639	41.4595	47.2253	57.0288	72.2193	89.3289	99.8882	85.5678	57.1178	75.955	71.1963	69.2306	63.3682	11.7211	12.3766	13.2458	18.0002	15.8859	12.615	12.3703	13.5468	14.1912	101.565	102.908	104.864	111.156	106.868	104.898
-0.5	3.70068	3.52621	3.96135	2.38342	2.26925	2.59755	19.4058	23.0272	29.9055	71.2182	73.6033	87.8023	56.8499	55.1902	47.947	16.6109	19.1822	10.0611	6.85303	7.38422	8.22813	7.77327	8.97467	9.03971	6.58024	7.44505	7.50141	86.2101	90.2691	86.3258	107.266	103.004	102.037
0	2.9303	3.1108	4.09907	1.76151	1.99034	1.55279	2.22057	3.1031	3.44284	69.9509	76.5974	76.2664	15.93	18.1816	11.8215	5.72064	5.91733	5.55586	6.33957	6.251	7.58211	6.42886	7.05099	5.80954	5.89734	6.63026	6.99449	18.2224	12.2349	11.8855	54.8856	63.633	50.3574
left graph: PC9 ECD and ICD VKS	replicate 3
Erlotinib (uM)	MOCK			LacZ			EGFR WT			EGFR T790M			EGFR A289T			EGFR G598A			EGFR G719C			EGFR G719D			EGFR G719S			EGFR L747S			EGFR V769L
-4	99.9297	103.874	108.077	104.801	103.117	107.355	97.9809	109.294	109.169	102.616	125.422	132.798	107.221	107.168	96.3469	100.707	104.236	109.527	107.84	102.902	101.476	95.0523	102.211	109.137	108.266	93.3263	97.0211	107.743	105.928	104.096	106.865	106.169	103.87
-3.5	109.993	109.168	111.712	114.162	105.158	107.377	97.4506	115.275	111.135	106.952	129.493	135.803	108.366	110.475	99.6815	102.049	103.927	112.589	110.987	108.158	106.022	99.4874	98.693	111.052	109.83	105.236	118.327	109.818	109.559	108.207	109.417	105.037	105.411
-3	98.342	111.637	111.45	109.079	100.592	101.713	99.3788	114.467	111.542	107.261	123.923	138.677	116.029	113.286	101.406	107.456	109.124	113.744	113.685	109.919	108.004	99.7989	104.681	110.166	112.281	106.825	110.08	110.176	110.363	107.504	111.402	107.05	108.06
-2.5	100.156	110.483	110.415	109.903	102.172	95.8878	112.88	118.376	116.195	83.552	122.479	140.243	114.411	114.404	102.977	108.68	110.447	114.335	113.706	109.103	106.092	97.2398	103.192	110.546	110.71	105.579	106.45	110.382	111.182	108.053	111.543	107.18	105.977
-2	70.2881	73.824	73.7428	78.5506	69.1272	59.7667	116.469	127.804	126.338	95.4315	117.179	128.731	114.156	115.61	108.446	106.057	107.95	111.627	112.33	104.56	102.294	85.5335	107.447	109.456	109.386	105.454	106.413	111.934	111.924	111.059	112.229	109.597	109.641
-1.5	14.394	14.5805	15.7982	16.0531	17.6902	13.5437	86.6249	99.4927	100.888	93.9657	108.579	108.482	116.089	116.33	110.815	103.884	107.627	110.938	80.9214	71.4555	64.3113	70.2745	86.2379	82.6237	80.0083	80.9084	72.2282	110.675	111.003	111.711	112.393	109.353	109.543
-1	3.58026	4.13797	4.47944	4.79721	4.70413	3.16915	35.4193	43.3708	41.184	82.3021	99.1068	117.923	111.121	106.261	108.408	70.9812	71.9296	78.15	15.0286	13.8545	13.4489	14.7946	17.1497	17.8013	14.8534	14.5602	13.7114	109.944	110.327	109.599	100.652	97.2597	96.6646
-0.5	1.71343	3.34599	3.48668	3.35681	2.52513	2.36777	13.5741	17.7163	18.9633	79.8834	97.4137	92.2954	93.5707	70.3705	69.7273	25.1766	25.393	30.048	8.90414	8.21634	8.46813	8.40564	9.97067	9.72346	7.98711	9.12909	8.42288	105.466	109.243	108.009	87.528	84.4707	85.4781
0	1.79193	2.36694	3.05225	2.33987	2.06417	1.48585	1.66572	2.34776	2.16488	66.6131	90.9038	97.9687	18.4937	15.8428	9.447	8.87469	9.56074	10.5133	7.6891	7.861	6.59541	7.10842	8.72497	8.18544	7.24828	7.83263	6.54445	12.1682	13.1851	14.7747	32.0624	39.7822	29.9866
Prism - log(inhibitor) vs. response -- Variable slope (four parameters)
Mean, SD

## Sheet: Supp Figure 1c
Licor		Green channel						Red channel
EGFR ECD variants
Protein	Size					Protein	Size
EGFR	175 kDa					Vinculin	~124 kDa
EGFR	175 kDa					Vinculin	~124 kDa

## Sheet: Supp Figure 1d
Licor		Green channel						Red channel				Stripped blot	Green channel
EGFR ECD variants
Protein	Size					Protein	Size					Protein	Size
												STAT1	91, 84 kDa
pSTAT3	86, 79 kDa					STAT3	86, 79 kDa
pAKT	60 kDa					AKT	60 kDa
						B-actin	45 kDa
pSTAT1	91, 84 kDa
						B-actin	45 kDa
Notes:	Same lysates run on 2 different and imaged at the same
EGFR VKS ECD
Cell Line	Variants	Ratio	Condition	Blot 1	Blot 2	Blot 3	Average	SEM
PC9	MOCK	pAKT/AKT	Vehicle	1	1	1	1	0
PC9	LacZ	pAKT/AKT	Vehicle	0.73223	1.07217	1.02451	0.942971	0.106265
PC9	WT	pAKT/AKT	Vehicle	0.675483	1.31655	1.11145	1.03449	0.189019
PC9	T790M	pAKT/AKT	Vehicle	0.759145	1.29841	1.15662	1.07139	0.161401
PC9	R108K	pAKT/AKT	Vehicle	1.04118	1.40395	0.988648	1.14459	0.130561
PC9	M277E	pAKT/AKT	Vehicle	1.15128	1.26407	0.929128	1.11483	0.0983934
PC9	A289V	pAKT/AKT	Vehicle	1.07667	1.16662	0.999769	1.08102	0.0482142
PC9	G598V	pAKT/AKT	Vehicle	0.897689	1.21863	0.950845	1.02239	0.0993137
PC9	MOCK	pAKT/AKT	200 nM Erlotinib	0.466545	1.13337	0.468609	0.689509	0.221933
PC9	LacZ	pAKT/AKT	200 nM Erlotinib	0.528718	1.18958	0.475315	0.731205	0.229706
PC9	WT	pAKT/AKT	200 nM Erlotinib	0.430633	1.20301	0.493406	0.709018	0.247662
PC9	T790M	pAKT/AKT	200 nM Erlotinib	0.626196	1.53684	0.824342	0.995793	0.276505
PC9	R108K	pAKT/AKT	200 nM Erlotinib	0.653065	1.14344	0.504918	0.767142	0.19295
PC9	M277E	pAKT/AKT	200 nM Erlotinib	0.777427	1.26246	0.436423	0.825438	0.239662
PC9	A289V	pAKT/AKT	200 nM Erlotinib	0.606201	1.1854	0.532643	0.774749	0.206422
PC9	G598V	pAKT/AKT	200 nM Erlotinib	0.468578	0.972793	0.432015	0.624462	0.174485
PC9	MOCK	pSTAT1/STAT1	Vehicle	1	1	1	1	0
PC9	LacZ	pSTAT1/STAT1	Vehicle	1.02371	0.779408	1.00031	0.934479	0.0778292
PC9	WT	pSTAT1/STAT1	Vehicle	1.81651	1.75536	2.23903	1.93697	0.152061
PC9	T790M	pSTAT1/STAT1	Vehicle	2.31306	2.52775	2.46766	2.43616	0.0639451
PC9	R108K	pSTAT1/STAT1	Vehicle	2.23044	2.35782	1.6195	2.06925	0.227863
PC9	M277E	pSTAT1/STAT1	Vehicle	3.59787	2.2966	1.10471	2.33306	0.719944
PC9	A289V	pSTAT1/STAT1	Vehicle	3.02079	2.05575	1.94039	2.33898	0.342528
PC9	G598V	pSTAT1/STAT1	Vehicle	1.57948	2.07684	1.4219	1.69274	0.197362
PC9	MOCK	pSTAT1/STAT1	200 nM Erlotinib	0.922418	1.29524	0.77144	0.996367	0.155664
PC9	LacZ	pSTAT1/STAT1	200 nM Erlotinib	0.929417	1.5828	0.746457	1.08623	0.253844
PC9	WT	pSTAT1/STAT1	200 nM Erlotinib	1.04033	1.49256	0.797723	1.11021	0.203602
PC9	T790M	pSTAT1/STAT1	200 nM Erlotinib	2.89792	1.80923	2.51394	2.40703	0.318791
PC9	R108K	pSTAT1/STAT1	200 nM Erlotinib	1.12891	2.12172	0.975081	1.40857	0.359328
PC9	M277E	pSTAT1/STAT1	200 nM Erlotinib	1.09263	2.19599	0.972596	1.4204	0.389339
PC9	A289V	pSTAT1/STAT1	200 nM Erlotinib	1.13748	1.76441	1.00927	1.30372	0.233298
PC9	G598V	pSTAT1/STAT1	200 nM Erlotinib	1.15893	1.57218	1.09163	1.27425	0.150227
PC9	MOCK	pSTAT3/STAT3	Vehicle	1	1	1	1	0
PC9	LacZ	pSTAT3/STAT3	Vehicle	0.96677	1.41172	1.04393	1.14081	0.137275
PC9	WT	pSTAT3/STAT3	Vehicle	1.29857	2.74625	2.01962	2.02148	0.417913
PC9	T790M	pSTAT3/STAT3	Vehicle	1.4842	3.4951	2.05604	2.34511	0.598222
PC9	R108K	pSTAT3/STAT3	Vehicle	1.4414	2.43295	1.54523	1.80653	0.314643
PC9	M277E	pSTAT3/STAT3	Vehicle	1.51028	2.44799	1.28039	1.74622	0.357105
PC9	A289V	pSTAT3/STAT3	Vehicle	1.45005	2.50075	1.61227	1.85436	0.326573
PC9	G598V	pSTAT3/STAT3	Vehicle	1.17829	2.33143	1.48842	1.66605	0.344527
PC9	MOCK	pSTAT3/STAT3	200 nM Erlotinib	1.32346	2.00454	1.03124	1.45308	0.288343
PC9	LacZ	pSTAT3/STAT3	200 nM Erlotinib	1.32262	2.25845	1.14493	1.57533	0.345389
PC9	WT	pSTAT3/STAT3	200 nM Erlotinib	1.59911	2.86324	1.60697	2.02311	0.420072
PC9	T790M	pSTAT3/STAT3	200 nM Erlotinib	1.79524	3.7188	2.11765	2.5439	0.594779
PC9	R108K	pSTAT3/STAT3	200 nM Erlotinib	1.27694	2.34266	1.53331	1.71764	0.321155
PC9	M277E	pSTAT3/STAT3	200 nM Erlotinib	1.25245	2.23126	1.26364	1.58245	0.324422
PC9	A289V	pSTAT3/STAT3	200 nM Erlotinib	1.16864	2.01265	1.52016	1.56715	0.244773
PC9	G598V	pSTAT3/STAT3	200 nM Erlotinib	1.36556	2.12493	1.32245	1.60431	0.260604

## Sheet: Supp Figure 1e
Licor		Green channel						Red channel						Stripped blot	Green channel
EGFR ICD variants
Protein	Size						Protein	Size						Protein	Size
														STAT1	91, 84 kDa
pSTAT3	86, 79 kDa						STAT3	86, 79 kDa
pAKT	60 kDa						AKT	60 kDa
							B-actin	45 kDa
pSTAT1	91, 84 kDa
							B-actin	45 kDa
Notes:	Same lysates run on 2 different and imaged at the same
EGFR VKS ICD
Cell line	Variants	Ratio	Condition	Blot 1	Blot 2	Blot 3	Average	SEM
PC9	MOCK	pAKT/AKT	Vehicle	1	1	1	1	0
PC9	LacZ	pAKT/AKT	Vehicle	0.773905	1.09893	0.966042	0.946293	0.0943452
PC9	WT	pAKT/AKT	Vehicle	0.752794	1.34534	0.995206	1.03111	0.171993
PC9	T790M	pAKT/AKT	Vehicle	0.839743	1.34028	1.04716	1.07573	0.145196
PC9	E709A	pAKT/AKT	Vehicle	1.04984	1.30706	1.00469	1.12053	0.0941719
PC9	G719A	pAKT/AKT	Vehicle	0.979557	1.31326	0.869932	1.05425	0.133317
PC9	L747P	pAKT/AKT	Vehicle	1.071	1.26832	0.867799	1.06904	0.115624
PC9	S768I	pAKT/AKT	Vehicle	1.11222	1.40471	0.900194	1.13904	0.146258
PC9	G779F	pAKT/AKT	Vehicle	0.967259	1.27803	1.11925	1.12152	0.0897201
PC9	L858R	pAKT/AKT	Vehicle	0.932522	1.27905	1.04025	1.08394	0.102391
PC9	L861K	pAKT/AKT	Vehicle	0.970178	1.16999	0.961255	1.03381	0.068139
PC9	MOCK	pAKT/AKT	200 nM Erlotinib	0.584577	1.0402	0.516439	0.713738	0.164411
PC9	LacZ	pAKT/AKT	200 nM Erlotinib	0.734734	1.10564	0.548924	0.796434	0.163645
PC9	WT	pAKT/AKT	200 nM Erlotinib	0.614942	1.06461	0.56368	0.747743	0.159121
PC9	T790M	pAKT/AKT	200 nM Erlotinib	0.707604	1.34286	0.797897	0.949455	0.198424
PC9	E709A	pAKT/AKT	200 nM Erlotinib	0.627544	1.06492	0.577938	0.7568	0.154723
PC9	G719A	pAKT/AKT	200 nM Erlotinib	0.793247	1.15974	0.540703	0.831229	0.179706
PC9	L747P	pAKT/AKT	200 nM Erlotinib	0.8736	1.18544	0.616267	0.89177	0.164558
PC9	S768I	pAKT/AKT	200 nM Erlotinib	1.0249	1.13422	0.497736	0.885619	0.196492
PC9	G779F	pAKT/AKT	200 nM Erlotinib	0.727864	1.2914	0.740507	0.919925	0.185775
PC9	L858R	pAKT/AKT	200 nM Erlotinib	0.659372	0.914201	0.532187	0.70192	0.112311
PC9	L861K	pAKT/AKT	200 nM Erlotinib	0.746633	0.942333	0.572757	0.753908	0.106749
PC9	MOCK	pSTAT1/STAT1	Vehicle	1	1	1	1	0
PC9	LacZ	pSTAT1/STAT1	Vehicle	0.973286	0.688457	1.23689	0.966211	0.158359
PC9	WT	pSTAT1/STAT1	Vehicle	1.4835	3.76658	3.34423	2.86477	0.701313
PC9	T790M	pSTAT1/STAT1	Vehicle	1.96119	4.95853	3.41113	3.44362	0.86541
PC9	E709A	pSTAT1/STAT1	Vehicle	1.81062	4.48406	3.43755	3.24408	0.777797
PC9	G719A	pSTAT1/STAT1	Vehicle	0.997313	0.686536	1.17496	0.952936	0.142731
PC9	L747P	pSTAT1/STAT1	Vehicle	1.89456	4.4306	2.17214	2.83243	0.803092
PC9	S768I	pSTAT1/STAT1	Vehicle	0.963152	0.861295	1.26699	1.03048	0.121857
PC9	G779F	pSTAT1/STAT1	Vehicle	0.991037	0.644793	2.7044	1.44674	0.636722
PC9	L858R	pSTAT1/STAT1	Vehicle	0.959601	1.18739	1.58122	1.24274	0.181566
PC9	L861K	pSTAT1/STAT1	Vehicle	1.14884	2.71454	1.71443	1.85927	0.457744
PC9	MOCK	pSTAT1/STAT1	200 nM Erlotinib	0.823637	0.502179	1.58789	0.971236	0.321989
PC9	LacZ	pSTAT1/STAT1	200 nM Erlotinib	0.819202	0.437135	1.6168	0.957711	0.34751
PC9	WT	pSTAT1/STAT1	200 nM Erlotinib	0.957368	0.443255	1.46529	0.955306	0.295039
PC9	T790M	pSTAT1/STAT1	200 nM Erlotinib	1.88718	2.7448	3.79978	2.81059	0.553099
PC9	E709A	pSTAT1/STAT1	200 nM Erlotinib	0.928179	0.525518	1.69921	1.05097	0.344332
PC9	G719A	pSTAT1/STAT1	200 nM Erlotinib	0.8666	0.438614	1.63989	0.9817	0.35152
PC9	L747P	pSTAT1/STAT1	200 nM Erlotinib	0.94202	0.466007	1.72648	1.04484	0.367481
PC9	S768I	pSTAT1/STAT1	200 nM Erlotinib	0.946093	0.494631	2.02288	1.15453	0.45331
PC9	G779F	pSTAT1/STAT1	200 nM Erlotinib	0.923414	0.466865	2.14305	1.17778	0.500308
PC9	L858R	pSTAT1/STAT1	200 nM Erlotinib	0.994379	0.668418	1.99209	1.21829	0.398174
PC9	L861K	pSTAT1/STAT1	200 nM Erlotinib	1.05745	0.501297	1.86631	1.14169	0.39629
PC9	MOCK	pSTAT3/STAT3	Vehicle	1	1	1	1	0
PC9	LacZ	pSTAT3/STAT3	Vehicle	1.02198	1.13991	1.11532	1.09241	0.0359184
PC9	WT	pSTAT3/STAT3	Vehicle	1.31649	2.80224	2.1069	2.07521	0.429193
PC9	T790M	pSTAT3/STAT3	Vehicle	1.62618	3.92366	2.09396	2.54793	0.700993
PC9	E709A	pSTAT3/STAT3	Vehicle	1.32974	3.31615	1.77348	2.13979	0.601965
PC9	G719A	pSTAT3/STAT3	Vehicle	1.04702	1.43757	1.00057	1.16172	0.138575
PC9	L747P	pSTAT3/STAT3	Vehicle	1.41893	2.95696	1.52035	1.96541	0.496636
PC9	S768I	pSTAT3/STAT3	Vehicle	1.00111	1.524	1.21389	1.24633	0.151813
PC9	G779F	pSTAT3/STAT3	Vehicle	1.11417	1.44684	1.89421	1.48507	0.225987
PC9	L858R	pSTAT3/STAT3	Vehicle	1.20868	1.73	1.45261	1.46377	0.150595
PC9	L861K	pSTAT3/STAT3	Vehicle	1.2846	2.43473	1.41592	1.71175	0.363474
PC9	MOCK	pSTAT3/STAT3	200 nM Erlotinib	1.43862	1.88909	1.02067	1.44946	0.250751
PC9	LacZ	pSTAT3/STAT3	200 nM Erlotinib	1.56215	2.1239	1.15524	1.61376	0.280816
PC9	WT	pSTAT3/STAT3	200 nM Erlotinib	2.00779	2.58835	1.51459	2.03691	0.310308
PC9	T790M	pSTAT3/STAT3	200 nM Erlotinib	1.97528	4.09419	1.94135	2.67028	0.712027
PC9	E709A	pSTAT3/STAT3	200 nM Erlotinib	1.57486	2.62649	1.41423	1.87186	0.380154
PC9	G719A	pSTAT3/STAT3	200 nM Erlotinib	1.36723	2.33596	1.13895	1.61404	0.366922
PC9	L747P	pSTAT3/STAT3	200 nM Erlotinib	1.54513	2.20186	1.31558	1.68752	0.265568
PC9	S768I	pSTAT3/STAT3	200 nM Erlotinib	1.50198	2.3411	1.17178	1.67162	0.348046
PC9	G779F	pSTAT3/STAT3	200 nM Erlotinib	1.50532	1.96687	1.46083	1.64434	0.161773
PC9	L858R	pSTAT3/STAT3	200 nM Erlotinib	1.65268	1.76441	1.43429	1.61713	0.09694
PC9	L861K	pSTAT3/STAT3	200 nM Erlotinib	1.66422	1.86026	1.4737	1.66606	0.111592

## Sheet: Supp Figure 1g
Licor		Green channel						Red channel
EGFR ECD variants
Protein	Size					Protein	Size
						Vinculin	~124 kDa
pERK	44,42 kDa					ERK	44,42 kDa

## Sheet: Supp Figure 1h
Licor		Green channel						Red channel
EGFR ICD variants
Protein	Size					Protein	Size
						Vinculin	~124 kDa
pERK	44,42 kDa					ERK	44,42 kDa

## Sheet: Supp Figure 2a
PC9 Parental
Erlotinib	DMSO	30 nM	50 nM	100 nM	200 nM
0	0	0	0	0	0
3	3.51728	1.0268	0.232661	-0.501749	-0.830075
6	6.85891	1.86474	-1.29218	-2.26303	-5.32193
9	10.1406	2.19387	-0.877143	-2.49185	-4.49185
12	12.2616	2.56543	-1.12262	-3.07682	-4.07682
15	15.6693	3.50559	-3.92099	-7.81378	-11.3987

## Sheet: Supp Figure 2b
PC9 EGFR WT
Erlotinib	DMSO	30 nM	50 nM	100 nM	200 nM
0	0	0	0	0	0
3	3.16792	1.98413	1.40259	0.877744	0.0789513
6	6.35774	4.08847	3.0173	2.32069	0.424026
9	9.44521	6.2443	5.49788	3.6534	1.08558
12	11.738	8.8187	7.17596	5.92579	1.76365
15	14.9572	10.7822	9.63703	7.73057	3.94951

## Sheet: Supp Figure 2c
PC9 EGFR L858R
Erlotinib	DMSO	30 nM	50 nM	100 nM	200 nM
0	0	0	0	0	0
3	3.11686	2.10434	1.37156	0.137504	-0.878985
6	6.17431	4.49665	3.2928	0.159199	-2.26303
9	8.88305	6.81858	5.33501	1.1592	-3.16993
12	11.901	9.31683	7.4011	2.11339	-3.49185
15	10.437	11.8467	10.1112	3.95134	-2.66178

## Sheet: Supp Figure 2d
PC9 EGFR T790M
Erlotinib	DMSO	30 nM	50 nM	100 nM	200 nM
0	0	0	0	0	0
3	3.15583	2.54998	2.35755	2.08321	2.25739
6	6.09834	4.99458	4.71334	4.61147	4.79655
9	9.31945	7.47517	7.55883	7.54221	7.53801
12	11.8524	9.43169	10.1241	9.91202	9.59112
15	14.9672	12.4618	12.542	12.5428	12.4354

[truncated: 37 more sheets: Supp Figure 2e, Supp Figure 3a, Supp Figure 3b, Supp Figure 3c, Supp Figure 3d, Supp Figure 3e, Supp Figure 3f, Supp Figure 3g, Supp Figure 3h, Supp Figure 4a, Supp Figure 4b, Supp Figure 4d, Supp Figure 4e, Supp Figure 5c, Supp Figure 5d, Supp Figure 5e, Supp Figure 5f, Supp Figure 5i, Supp Figure 5j, Supp Figure 5k …]
